# Supplementary material for: All­yl(ferrocenylmeth­yl)dimethyl­ammonium perchlorate
Source: Acta Crystallogr Sect E Struct Rep Online. 2012 Jan 21;68(Pt 2):m180. doi: 10.1107/S1600536812001766 (PMC3274906; doi:10.1107/S1600536812001766)
Supplement: Supplementary file 1 [file e-68-0m180-sup1.cif]

##############################################################################
#                                                                            #
# This CIF contains the data in a paper accepted for publication in          #
# Acta Crystallographica Section E. It conforms to the requirements of       #
# Notes for Authors for Acta Crystallographica Section E, and has been       #
# peer reviewed under the auspices of the IUCr Commission on Journals.       #
#                                                                            #
# Full details of the Crystallographic Information File format               #
# are given in the paper "The Crystallographic Information File (CIF):       #
# a New Standard Archive File for Crystallography" by S. R. Hall, F. H.      #
# Allen and I. D. Brown [Acta Cryst. (1991), A47, 655-685].                  #
#                                                                            #
# The current version of the core CIF dictionary is obtainable from          #
# ftp://ftp.iucr.org/pub/cif_core.dic.                                       #
#                                                                            #
# Software is freely available for graphical display of the structure(s)     #
# in this CIF. For information consult the CIF software page                 #
# http://www.iucr.org/resources/cif/software.                                #
#                                                                            #
# This file may be used for bona fide research purposes within the           #
# scientific community so long as proper attribution is given to the journal # 
# article from which it was obtained.                                        #
#                                                                            #
##############################################################################
data_I
_audit_creation_method     SHELXL-97
_chemical_name_systematic
;
Allyl(ferrocenylmethyl)dimethylammonium perchlorate
;
_chemical_name_common     ?
_chemical_formula_moiety     'C16 H22 Fe N +, Cl O4 -'
_chemical_formula_sum     'C16 H22 Cl Fe N O4'
_chemical_formula_iupac     '[Fe (C5 H5) (C11 H17 N)] Cl O4'
_chemical_formula_weight     383.65
_chemical_melting_point     ?
_symmetry_cell_setting     monoclinic
_symmetry_space_group_name_H-M     'P 21/c'
_symmetry_space_group_name_Hall     '-P 2ybc'
loop_
    _symmetry_equiv_pos_as_xyz
    'x, y, z'
    '-x, y+1/2, -z+1/2'
    '-x, -y, -z'
    'x, -y-1/2, z-1/2'
_cell_length_a     15.165(3)
_cell_length_b     10.858(2)
_cell_length_c     25.976(8)
_cell_angle_alpha     90.00
_cell_angle_beta     123.84(2)
_cell_angle_gamma     90.00
_cell_volume     3552.7(17)
_cell_formula_units_Z     8
_cell_measurement_reflns_used     8130
_cell_measurement_theta_min     3.01
_cell_measurement_theta_max     27.49
_cell_measurement_temperature     298(2)
_exptl_crystal_description     'block'
_exptl_crystal_colour     'red'
_exptl_crystal_size_max     0.10
_exptl_crystal_size_mid     0.03
_exptl_crystal_size_min     0.03
_exptl_crystal_density_diffrn     1.434
_exptl_crystal_density_meas     ?
_exptl_crystal_density_method     'not measured'
_exptl_crystal_F_000     1600
_exptl_absorpt_coefficient_mu     1.017
_exptl_absorpt_correction_type     multi-scan
_exptl_absorpt_process_details     '(CrystalClear; Rigaku, 2005)'
_exptl_absorpt_correction_T_min     0.910
_exptl_absorpt_correction_T_max     1.000
_exptl_special_details     ?
_diffrn_ambient_temperature     298(2)
_diffrn_radiation_type     MoK\a
_diffrn_radiation_wavelength     0.71073
_diffrn_radiation_source     'fine-focus sealed tube'
_diffrn_radiation_monochromator     graphite
_diffrn_measurement_device_type     'Rigaku Mercury2 CCD'
_diffrn_measurement_method     '\w scans'
_diffrn_detector_area_resol_mean     13.6612
_diffrn_reflns_number     35474
_diffrn_reflns_av_R_equivalents     0.0971
_diffrn_reflns_av_sigmaI/netI     0.0812
_diffrn_reflns_theta_min     3.01
_diffrn_reflns_theta_max     27.49
_diffrn_reflns_theta_full     27.49
_diffrn_measured_fraction_theta_max     0.998
_diffrn_measured_fraction_theta_full     0.998
_diffrn_reflns_limit_h_min     -19
_diffrn_reflns_limit_h_max     19
_diffrn_reflns_limit_k_min     -14
_diffrn_reflns_limit_k_max     14
_diffrn_reflns_limit_l_min     -33
_diffrn_reflns_limit_l_max     33
_diffrn_standards_number     ?
_diffrn_standards_interval_count     ?
_diffrn_standards_interval_time     ?
_diffrn_standards_decay_%     ?
_refine_special_details
;
 Refinement of F^2^ against ALL reflections.  The weighted R-factor wR and
 goodness of fit S are based on F^2^, conventional R-factors R are based
 on F, with F set to zero for negative F^2^. The threshold expression of
 F^2^ > 2sigma(F^2^) is used only for calculating R-factors(gt) etc. and is
 not relevant to the choice of reflections for refinement.  R-factors based
 on F^2^ are statistically about twice as large as those based on F, and R-
 factors based on ALL data will be even larger.
;
_reflns_number_total     8130
_reflns_number_gt     4317
_reflns_threshold_expression     I>2\s(I)
_refine_ls_structure_factor_coef     Fsqd
_refine_ls_matrix_type     full
_refine_ls_R_factor_all     0.1373
_refine_ls_R_factor_gt     0.0652
_refine_ls_wR_factor_gt     0.1365
_refine_ls_wR_factor_ref     0.1672
_refine_ls_goodness_of_fit_ref     1.013
_refine_ls_restrained_S_all     1.013
_refine_ls_number_reflns     8130
_refine_ls_number_parameters     500
_refine_ls_number_restraints     18
_refine_ls_hydrogen_treatment     constr
_refine_ls_weighting_scheme     calc
_refine_ls_weighting_details
         'calc w=1/[\s^2^(Fo^2^)+(0.0573P)^2^+1.6910P] where P=(Fo^2^+2Fc^2^)/3'
_atom_sites_solution_hydrogens     geom
_atom_sites_solution_primary     direct
_atom_sites_solution_secondary     difmap
_refine_ls_shift/su_max     0.000
_refine_ls_shift/su_mean     0.000
_refine_diff_density_max     0.382
_refine_diff_density_min     -0.324
_refine_ls_extinction_method     none
_refine_ls_extinction_coef     ?
loop_
    _atom_type_symbol
    _atom_type_description
    _atom_type_scat_dispersion_real
    _atom_type_scat_dispersion_imag
    _atom_type_scat_source
    'C' 'C' 0.0033 0.0016
                         'International Tables Vol C Tables 4.2.6.8 and 6.1.1.4'
    'H' 'H' 0.0000 0.0000
                         'International Tables Vol C Tables 4.2.6.8 and 6.1.1.4'
    'Cl' 'Cl' 0.1484 0.1585
                         'International Tables Vol C Tables 4.2.6.8 and 6.1.1.4'
    'Fe' 'Fe' 0.3463 0.8444
                         'International Tables Vol C Tables 4.2.6.8 and 6.1.1.4'
    'N' 'N' 0.0061 0.0033
                         'International Tables Vol C Tables 4.2.6.8 and 6.1.1.4'
    'O' 'O' 0.0106 0.0060
                         'International Tables Vol C Tables 4.2.6.8 and 6.1.1.4'
_computing_data_collection     'CrystalClear (Rigaku, 2005)'
_computing_cell_refinement     'CrystalClear (Rigaku, 2005)'
_computing_data_reduction     'CrystalClear (Rigaku, 2005)'
_computing_structure_solution     'SHELXS97 (Sheldrick, 2008)'
_computing_structure_refinement     'SHELXL97 (Sheldrick, 2008)'
_computing_molecular_graphics     'XP in SHELXTL (Sheldrick, 2008)'
_computing_publication_material     'SHELXTL (Sheldrick, 2008)'
loop_
    _atom_site_type_symbol
    _atom_site_label
    _atom_site_fract_x
    _atom_site_fract_y
    _atom_site_fract_z
    _atom_site_U_iso_or_equiv
    _atom_site_adp_type
    _atom_site_calc_flag
    _atom_site_refinement_flags
    _atom_site_occupancy
    _atom_site_symmetry_multiplicity
    _atom_site_disorder_assembly
    _atom_site_disorder_group
    Fe Fe1 0.20107(4) 0.03124(5) 0.11383(3) 0.0524(2) Uani d . 1 1 . .
    N N1 0.3530(3) 0.4015(3) 0.15949(17) 0.0648(10) Uani d . 1 1 . .
    C C1 0.2102(3) 0.1552(4) 0.05836(19) 0.0578(11) Uani d . 1 1 . .
    H H1A 0.1523 0.2079 0.0273 0.069 Uiso calc R 1 1 . .
    C C2 0.2355(4) 0.0381(5) 0.0479(2) 0.0740(14) Uani d . 1 1 . .
    H H2A 0.1974 -0.0060 0.0083 0.089 Uiso calc R 1 1 . .
    C C3 0.3226(4) -0.0066(4) 0.1035(3) 0.0770(15) Uani d . 1 1 . .
    H H3A 0.3558 -0.0874 0.1094 0.092 Uiso calc R 1 1 . .
    C C4 0.3540(3) 0.0827(4) 0.1504(2) 0.0666(12) Uani d . 1 1 . .
    H H4A 0.4134 0.0759 0.1939 0.080 Uiso calc R 1 1 . .
    C C5 0.2837(3) 0.1849(4) 0.12223(19) 0.0521(10) Uani d . 1 1 . .
    C C6 0.1263(6) 0.0664(6) 0.1571(4) 0.0907(17) Uani d . 1 1 . .
    H H6A 0.1307 0.1437 0.1779 0.109 Uiso calc R 1 1 . .
    C C7 0.1932(5) -0.0324(7) 0.1845(2) 0.0884(17) Uani d . 1 1 . .
    H H7A 0.2526 -0.0380 0.2280 0.106 Uiso calc R 1 1 . .
    C C8 0.1604(5) -0.1253(5) 0.1394(4) 0.0961(18) Uani d . 1 1 . .
    H H8A 0.1914 -0.2075 0.1454 0.115 Uiso calc R 1 1 . .
    C C9 0.0727(5) -0.0770(7) 0.0848(3) 0.097(2) Uani d . 1 1 . .
    H H9A 0.0314 -0.1196 0.0449 0.116 Uiso calc R 1 1 . .
    C C10 0.0531(4) 0.0401(7) 0.0968(3) 0.0938(19) Uani d . 1 1 . .
    H H10A -0.0043 0.0946 0.0668 0.113 Uiso calc R 1 1 . .
    C C11 0.2828(3) 0.2957(4) 0.1554(2) 0.0610(11) Uani d . 1 1 . .
    H H11A 0.3059 0.2719 0.1971 0.073 Uiso calc R 1 1 . .
    H H11B 0.2104 0.3252 0.1346 0.073 Uiso calc R 1 1 . .
    C C12 0.3459(4) 0.5026(5) 0.1963(3) 0.0912(17) Uani d . 1 1 . .
    H H12A 0.3888 0.5709 0.1995 0.137 Uiso calc R 1 1 . .
    H H12B 0.3709 0.4730 0.2371 0.137 Uiso calc R 1 1 . .
    H H12C 0.2734 0.5288 0.1760 0.137 Uiso calc R 1 1 . .
    C C13 0.4665(4) 0.3602(5) 0.1931(2) 0.0823(15) Uani d . 1 1 . .
    H H13A 0.5101 0.4280 0.1965 0.124 Uiso calc R 1 1 . .
    H H13B 0.4724 0.2944 0.1705 0.124 Uiso calc R 1 1 . .
    H H13C 0.4896 0.3319 0.2338 0.124 Uiso calc R 1 1 . .
    C C14 0.3194(4) 0.4453(5) 0.0961(2) 0.0828(15) Uani d . 1 1 . .
    H H14A 0.3707 0.5052 0.1005 0.099 Uiso calc R 1 1 . .
    H H14B 0.3208 0.3759 0.0730 0.099 Uiso calc R 1 1 . .
    C C15 0.2127(6) 0.5015(7) 0.0600(3) 0.116(2) Uani d . 1 1 . .
    H H15A 0.1554 0.4514 0.0498 0.140 Uiso d R 1 1 . .
    C C16 0.1935(7) 0.6173(7) 0.0427(3) 0.145(3) Uani d . 1 1 . .
    H H16A 0.2487 0.6704 0.0520 0.174 Uiso d R 1 1 . .
    H H16B 0.1240 0.6460 0.0206 0.174 Uiso d R 1 1 . .
    Fe Fe2 0.31426(5) 0.66103(5) 0.38832(3) 0.0577(2) Uani d . 1 1 . .
    N N2 0.1454(3) 0.3021(3) 0.34554(17) 0.0661(10) Uani d . 1 1 . .
    C C17 0.3271(7) 0.8145(6) 0.3495(5) 0.110(2) Uani d . 1 1 . .
    H H17A 0.2892 0.8922 0.3427 0.131 Uiso calc R 1 1 . .
    C C18 0.4220(7) 0.7851(9) 0.3991(3) 0.109(2) Uani d . 1 1 . .
    H H18A 0.4645 0.8378 0.4356 0.131 Uiso calc R 1 1 . .
    C C19 0.4507(6) 0.6724(9) 0.3925(4) 0.118(3) Uani d . 1 1 . .
    H H19A 0.5174 0.6302 0.4224 0.141 Uiso calc R 1 1 . .
    C C20 0.2927(6) 0.7162(9) 0.3082(3) 0.111(2) Uani d . 1 1 . .
    H H20A 0.2264 0.7120 0.2670 0.133 Uiso calc R 1 1 . .
    C C21 0.3704(9) 0.6271(6) 0.3356(5) 0.116(3) Uani d . 1 1 . .
    H H21A 0.3698 0.5476 0.3176 0.140 Uiso calc R 1 1 . .
    C C22 0.2254(6) 0.6969(6) 0.4232(4) 0.103(2) Uani d . 1 1 . .
    H H22A 0.2000 0.7784 0.4256 0.124 Uiso calc R 1 1 . .
    C C23 0.1718(4) 0.6162(5) 0.3733(3) 0.0792(14) Uani d . 1 1 . .
    H H23A 0.1023 0.6309 0.3350 0.095 Uiso calc R 1 1 . .
    C C24 0.2357(3) 0.5088(4) 0.3871(2) 0.0569(11) Uani d . 1 1 . .
    C C25 0.3212(6) 0.6439(6) 0.4686(3) 0.102(2) Uani d . 1 1 . .
    H H25A 0.3746 0.6817 0.5084 0.123 Uiso calc R 1 1 . .
    C C26 0.3300(4) 0.5263(5) 0.4473(2) 0.0731(13) Uani d . 1 1 . .
    H H26A 0.3893 0.4684 0.4698 0.088 Uiso calc R 1 1 . .
    C C27 0.2137(3) 0.4046(4) 0.34492(19) 0.0584(11) Uani d . 1 1 . .
    H H27A 0.2809 0.3694 0.3559 0.070 Uiso calc R 1 1 . .
    H H27B 0.1786 0.4361 0.3030 0.070 Uiso calc R 1 1 . .
    C C28 0.1349(4) 0.2021(4) 0.3024(2) 0.0844(15) Uani d . 1 1 . .
    H H28A 0.0928 0.1360 0.3025 0.127 Uiso calc R 1 1 . .
    H H28B 0.2041 0.1717 0.3160 0.127 Uiso calc R 1 1 . .
    H H28C 0.1010 0.2346 0.2612 0.127 Uiso calc R 1 1 . .
    C C29 0.0382(4) 0.3502(5) 0.3243(3) 0.107(2) Uani d . 1 1 . .
    H H29A -0.0070 0.2830 0.3195 0.161 Uiso calc R 1 1 . .
    H H29B 0.0082 0.3915 0.2853 0.161 Uiso calc R 1 1 . .
    H H29C 0.0443 0.4071 0.3544 0.161 Uiso calc R 1 1 . .
    C C30 0.1952(4) 0.2503(5) 0.4106(2) 0.0807(15) Uani d . 1 1 . .
    H H30A 0.2062 0.3175 0.4382 0.097 Uiso calc R 1 1 . .
    H H30B 0.1455 0.1934 0.4101 0.097 Uiso calc R 1 1 . .
    C C31 0.2962(5) 0.1868(6) 0.4359(3) 0.0953(17) Uani d . 1 1 . .
    H H31A 0.3522 0.2322 0.4406 0.114 Uiso d R 1 1 . .
    C C32 0.3117(6) 0.0703(6) 0.4520(3) 0.128(2) Uani d . 1 1 . .
    H H32A 0.2575 0.0219 0.4480 0.154 Uiso d R 1 1 . .
    H H32B 0.3783 0.0362 0.4677 0.154 Uiso d R 1 1 . .
    Cl Cl2 0.4518(6) 0.2080(7) 0.3465(4) 0.0600(15) Uani d P 0.617(6) 1 A 1
    Cl Cl1 0.0269(7) 0.4646(9) 0.1473(4) 0.141(3) Uani d P 0.617(6) 1 A 1
    O O5 0.5299(16) 0.220(2) 0.3347(10) 0.154(7) Uani d P 0.617(6) 1 A 1
    O O6 0.5069(7) 0.1523(16) 0.4056(4) 0.139(4) Uani d P 0.617(6) 1 A 1
    O O7 0.3739(13) 0.1372(19) 0.3074(7) 0.191(8) Uani d P 0.617(6) 1 A 1
    O O8 0.4272(13) 0.3283(8) 0.3485(12) 0.167(7) Uani d P 0.617(6) 1 A 1
    O O1 0.0203(8) 0.3776(10) 0.1042(4) 0.173(4) Uani d PU 0.617(6) 1 A 1
    O O2 0.1362(6) 0.4198(13) 0.1996(3) 0.153(4) Uani d P 0.617(6) 1 A 1
    O O3 0.0544(18) 0.579(2) 0.166(2) 0.311(8) Uani d PU 0.617(6) 1 A 1
    O O4 -0.0535(12) 0.435(2) 0.1584(13) 0.192(6) Uani d PU 0.617(6) 1 A 1
    Cl Cl2' 0.4528(16) 0.2164(19) 0.3435(11) 0.108(5) Uiso d P 0.383(6) 1 A 2
    Cl Cl1' 0.0375(7) 0.4629(7) 0.1546(3) 0.0577(16) Uiso d P 0.383(6) 1 A 2
    O O3' -0.0217(13) 0.5417(16) 0.0974(5) 0.154(7) Uani d P 0.383(6) 1 A 2
    O O8' 0.3523(15) 0.276(3) 0.2971(6) 0.145(7) Uani d P 0.383(6) 1 A 2
    O O6' 0.4711(15) 0.281(3) 0.3921(9) 0.162(11) Uani d P 0.383(6) 1 A 2
    O O7' 0.408(3) 0.101(2) 0.341(2) 0.225(19) Uani d P 0.383(6) 1 A 2
    O O4' -0.014(2) 0.468(4) 0.180(2) 0.192(6) Uani d PU 0.383(6) 1 A 2
    O O5' 0.511(2) 0.199(3) 0.3184(12) 0.121(11) Uani d P 0.383(6) 1 A 2
    O O1' 0.104(3) 0.547(4) 0.178(3) 0.311(8) Uani d PU 0.383(6) 1 A 2
    O O2' 0.0743(17) 0.3640(18) 0.1613(10) 0.175(4) Uani d PU 0.383(6) 1 A 2
loop_
    _atom_site_aniso_label
    _atom_site_aniso_U_11
    _atom_site_aniso_U_22
    _atom_site_aniso_U_33
    _atom_site_aniso_U_12
    _atom_site_aniso_U_13
    _atom_site_aniso_U_23
    Fe1 0.0552(4) 0.0534(4) 0.0562(4) -0.0074(3) 0.0356(3) -0.0046(3)
    N1 0.077(2) 0.061(2) 0.079(3) -0.0210(19) 0.057(2) -0.023(2)
    C1 0.059(3) 0.070(3) 0.054(3) -0.009(2) 0.037(2) 0.001(2)
    C2 0.085(4) 0.078(4) 0.085(4) -0.025(3) 0.063(3) -0.029(3)
    C3 0.076(3) 0.057(3) 0.122(5) 0.002(2) 0.070(4) -0.015(3)
    C4 0.049(2) 0.069(3) 0.080(3) -0.006(2) 0.035(2) -0.001(3)
    C5 0.053(2) 0.057(3) 0.059(3) -0.0115(19) 0.039(2) -0.009(2)
    C6 0.114(5) 0.090(4) 0.121(5) -0.018(4) 0.098(5) -0.013(4)
    C7 0.091(4) 0.112(5) 0.062(3) -0.025(4) 0.042(3) 0.013(3)
    C8 0.123(5) 0.057(3) 0.146(6) -0.009(3) 0.099(5) 0.014(4)
    C9 0.099(5) 0.129(6) 0.077(4) -0.063(4) 0.058(4) -0.034(4)
    C10 0.063(3) 0.126(6) 0.107(5) 0.003(3) 0.057(4) 0.042(4)
    C11 0.068(3) 0.060(3) 0.077(3) -0.018(2) 0.054(3) -0.017(2)
    C12 0.119(4) 0.077(3) 0.115(4) -0.033(3) 0.088(4) -0.043(3)
    C13 0.066(3) 0.095(4) 0.093(4) -0.025(3) 0.048(3) -0.019(3)
    C14 0.106(4) 0.070(3) 0.085(4) -0.014(3) 0.062(4) -0.008(3)
    C15 0.127(6) 0.091(5) 0.117(5) -0.010(4) 0.059(5) 0.008(4)
    C16 0.171(7) 0.113(6) 0.117(6) 0.015(5) 0.058(5) 0.013(5)
    Fe2 0.0790(5) 0.0511(4) 0.0594(4) -0.0075(3) 0.0487(4) -0.0040(3)
    N2 0.076(2) 0.065(2) 0.080(3) -0.0181(19) 0.058(2) -0.023(2)
    C17 0.157(7) 0.065(4) 0.153(7) 0.006(4) 0.114(6) 0.031(5)
    C18 0.118(6) 0.139(7) 0.094(5) -0.065(5) 0.073(5) -0.030(5)
    C19 0.109(5) 0.143(7) 0.149(8) 0.033(5) 0.101(6) 0.056(6)
    C20 0.132(6) 0.142(7) 0.057(4) -0.030(5) 0.052(4) 0.021(4)
    C21 0.228(9) 0.070(4) 0.155(7) -0.037(5) 0.171(7) -0.021(5)
    C22 0.153(6) 0.073(4) 0.153(6) -0.025(4) 0.128(6) -0.038(4)
    C23 0.079(3) 0.069(3) 0.111(4) -0.004(3) 0.065(3) -0.006(3)
    C24 0.069(3) 0.052(3) 0.069(3) -0.008(2) 0.050(3) -0.008(2)
    C25 0.164(6) 0.105(5) 0.073(4) -0.072(5) 0.088(4) -0.040(4)
    C26 0.090(4) 0.076(3) 0.053(3) -0.020(3) 0.040(3) 0.003(2)
    C27 0.068(3) 0.057(3) 0.067(3) -0.011(2) 0.048(2) -0.009(2)
    C28 0.109(4) 0.074(3) 0.087(4) -0.034(3) 0.065(3) -0.041(3)
    C29 0.070(3) 0.107(5) 0.165(6) -0.017(3) 0.078(4) -0.027(4)
    C30 0.124(5) 0.063(3) 0.090(4) -0.025(3) 0.081(4) -0.021(3)
    C31 0.105(5) 0.088(4) 0.091(4) -0.010(4) 0.054(4) -0.003(3)
    C32 0.159(6) 0.087(5) 0.121(5) -0.006(4) 0.068(5) -0.003(4)
    Cl2 0.0578(19) 0.0518(16) 0.083(3) 0.0009(10) 0.0474(18) -0.0096(13)
    Cl1 0.085(3) 0.143(4) 0.182(6) 0.034(3) 0.066(3) -0.020(3)
    O5 0.139(10) 0.120(9) 0.28(2) -0.016(7) 0.168(13) -0.030(10)
    O6 0.143(8) 0.191(10) 0.073(5) 0.042(8) 0.054(5) 0.005(6)
    O7 0.175(10) 0.200(18) 0.118(8) -0.128(12) 0.032(8) -0.051(9)
    O8 0.148(13) 0.057(5) 0.33(2) 0.018(6) 0.157(16) -0.008(10)
    O1 0.170(8) 0.194(8) 0.130(7) 0.023(6) 0.069(7) -0.057(7)
    O2 0.086(5) 0.290(13) 0.072(5) 0.042(7) 0.036(4) -0.015(6)
    O3 0.19(2) 0.130(13) 0.61(3) 0.012(11) 0.22(2) -0.067(16)
    O4 0.106(12) 0.175(13) 0.35(2) -0.039(7) 0.159(15) -0.067(10)
    O3' 0.172(14) 0.171(14) 0.074(8) 0.100(12) 0.041(8) 0.045(9)
    O8' 0.109(11) 0.23(2) 0.095(10) 0.066(12) 0.057(9) 0.005(11)
    O6' 0.100(12) 0.26(3) 0.092(11) -0.018(16) 0.035(10) -0.080(15)
    O7' 0.39(4) 0.082(11) 0.41(5) -0.058(18) 0.35(5) -0.02(2)
    O4' 0.106(12) 0.175(13) 0.35(2) -0.037(8) 0.160(15) -0.067(10)
    O5' 0.16(2) 0.15(2) 0.123(11) 0.078(17) 0.123(13) 0.053(13)
    O1' 0.19(2) 0.130(13) 0.61(3) 0.012(11) 0.22(2) -0.067(16)
    O2' 0.171(8) 0.194(8) 0.133(7) 0.024(7) 0.068(7) -0.056(8)
_geom_special_details
;
 All esds (except the esd in the dihedral angle between two l.s. planes)
 are estimated using the full covariance matrix.  The cell esds are taken
 into account individually in the estimation of esds in distances, angles
 and torsion angles; correlations between esds in cell parameters are only
 used when they are defined by crystal symmetry.  An approximate (isotropic)
 treatment of cell esds is used for estimating esds involving l.s. planes.
;
loop_
    _geom_bond_atom_site_label_1
    _geom_bond_atom_site_label_2
    _geom_bond_site_symmetry_2
    _geom_bond_distance
    _geom_bond_publ_flag
    Fe1 C5 . 2.024(4) ?
    Fe1 C9 . 2.026(5) ?
    Fe1 C7 . 2.026(5) ?
    Fe1 C6 . 2.029(5) ?
    Fe1 C1 . 2.032(4) ?
    Fe1 C10 . 2.034(5) ?
    Fe1 C4 . 2.035(4) ?
    Fe1 C8 . 2.042(5) ?
    Fe1 C3 . 2.046(4) ?
    Fe1 C2 . 2.051(4) ?
    N1 C12 . 1.500(5) ?
    N1 C13 . 1.501(6) ?
    N1 C14 . 1.505(6) ?
    N1 C11 . 1.528(5) ?
    C1 C2 . 1.398(6) ?
    C1 C5 . 1.428(5) ?
    C1 H1A . 0.9800 ?
    C2 C3 . 1.394(7) ?
    C2 H2A . 0.9800 ?
    C3 C4 . 1.415(6) ?
    C3 H3A . 0.9800 ?
    C4 C5 . 1.426(6) ?
    C4 H4A . 0.9800 ?
    C5 C11 . 1.484(5) ?
    C6 C10 . 1.354(8) ?
    C6 C7 . 1.372(8) ?
    C6 H6A . 0.9800 ?
    C7 C8 . 1.410(7) ?
    C7 H7A . 0.9800 ?
    C8 C9 . 1.397(8) ?
    C8 H8A . 0.9800 ?
    C9 C10 . 1.380(8) ?
    C9 H9A . 0.9800 ?
    C10 H10A . 0.9800 ?
    C11 H11A . 0.9700 ?
    C11 H11B . 0.9700 ?
    C12 H12A . 0.9600 ?
    C12 H12B . 0.9600 ?
    C12 H12C . 0.9600 ?
    C13 H13A . 0.9600 ?
    C13 H13B . 0.9600 ?
    C13 H13C . 0.9600 ?
    C14 C15 . 1.477(8) ?
    C14 H14A . 0.9700 ?
    C14 H14B . 0.9700 ?
    C15 C16 . 1.313(8) ?
    C15 H15A . 0.9299 ?
    C16 H16A . 0.9300 ?
    C16 H16B . 0.9300 ?
    Fe2 C21 . 2.009(14) ?
    Fe2 C20 . 2.009(5) ?
    Fe2 C18 . 2.013(6) ?
    Fe2 C17 . 2.013(5) ?
    Fe2 C19 . 2.015(6) ?
    Fe2 C24 . 2.027(4) ?
    Fe2 C23 . 2.029(5) ?
    Fe2 C26 . 2.034(4) ?
    Fe2 C22 . 2.036(5) ?
    Fe2 C25 . 2.038(5) ?
    N2 C29 . 1.490(6) ?
    N2 C28 . 1.503(5) ?
    N2 C30 . 1.523(6) ?
    N2 C27 . 1.527(5) ?
    C17 C18 . 1.329(9) ?
    C17 C20 . 1.393(9) ?
    C17 H17A . 0.9800 ?
    C18 C19 . 1.343(9) ?
    C18 H18A . 0.9800 ?
    C19 C21 . 1.379(10) ?
    C19 H19A . 0.9800 ?
    C20 C21 . 1.377(9) ?
    C20 H20A . 0.9800 ?
    C21 H21A . 0.9800 ?
    C22 C25 . 1.388(8) ?
    C22 C23 . 1.390(7) ?
    C22 H22A . 0.9800 ?
    C23 C24 . 1.428(6) ?
    C23 H23A . 0.9800 ?
    C24 C26 . 1.428(6) ?
    C24 C27 . 1.478(5) ?
    C25 C26 . 1.428(7) ?
    C25 H25A . 0.9800 ?
    C26 H26A . 0.9800 ?
    C27 H27A . 0.9700 ?
    C27 H27B . 0.9700 ?
    C28 H28A . 0.9600 ?
    C28 H28B . 0.9600 ?
    C28 H28C . 0.9600 ?
    C29 H29A . 0.9600 ?
    C29 H29B . 0.9600 ?
    C29 H29C . 0.9600 ?
    C30 C31 . 1.460(7) ?
    C30 H30A . 0.9700 ?
    C30 H30B . 0.9700 ?
    C31 C32 . 1.312(7) ?
    C31 H31A . 0.9301 ?
    C32 H32A . 0.9301 ?
    C32 H32B . 0.9299 ?
    Cl2 O7 . 1.296(13) ?
    Cl2 O8 . 1.367(12) ?
    Cl2 O5 . 1.386(18) ?
    Cl2 O6 . 1.412(13) ?
    Cl1 O3 . 1.31(3) ?
    Cl1 O1 . 1.426(11) ?
    Cl1 O4 . 1.44(2) ?
    Cl1 O2 . 1.523(11) ?
    Cl2' O6' . 1.33(2) ?
    Cl2' O5' . 1.37(3) ?
    Cl2' O7' . 1.42(3) ?
    Cl2' O8' . 1.47(2) ?
    Cl1' O2' . 1.18(2) ?
    Cl1' O1' . 1.24(5) ?
    Cl1' O4' . 1.28(4) ?
    Cl1' O3' . 1.503(15) ?
loop_
    _geom_angle_atom_site_label_1
    _geom_angle_atom_site_label_2
    _geom_angle_atom_site_label_3
    _geom_angle_site_symmetry_1
    _geom_angle_site_symmetry_3
    _geom_angle
    _geom_angle_publ_flag
    C5 Fe1 C9 . . 158.0(3) ?
    C5 Fe1 C7 . . 121.9(2) ?
    C9 Fe1 C7 . . 67.0(2) ?
    C5 Fe1 C6 . . 106.8(2) ?
    C9 Fe1 C6 . . 66.3(2) ?
    C7 Fe1 C6 . . 39.5(2) ?
    C5 Fe1 C1 . . 41.23(16) ?
    C9 Fe1 C1 . . 123.5(2) ?
    C7 Fe1 C1 . . 158.4(2) ?
    C6 Fe1 C1 . . 123.2(2) ?
    C5 Fe1 C10 . . 121.8(2) ?
    C9 Fe1 C10 . . 39.7(2) ?
    C7 Fe1 C10 . . 66.3(2) ?
    C6 Fe1 C10 . . 38.9(2) ?
    C1 Fe1 C10 . . 108.5(2) ?
    C5 Fe1 C4 . . 41.14(16) ?
    C9 Fe1 C4 . . 160.4(3) ?
    C7 Fe1 C4 . . 107.3(2) ?
    C6 Fe1 C4 . . 122.2(2) ?
    C1 Fe1 C4 . . 68.86(18) ?
    C10 Fe1 C4 . . 157.2(3) ?
    C5 Fe1 C8 . . 158.8(3) ?
    C9 Fe1 C8 . . 40.2(2) ?
    C7 Fe1 C8 . . 40.6(2) ?
    C6 Fe1 C8 . . 67.2(2) ?
    C1 Fe1 C8 . . 159.2(3) ?
    C10 Fe1 C8 . . 67.3(2) ?
    C4 Fe1 C8 . . 123.3(2) ?
    C5 Fe1 C3 . . 68.33(17) ?
    C9 Fe1 C3 . . 125.7(3) ?
    C7 Fe1 C3 . . 124.2(3) ?
    C6 Fe1 C3 . . 158.8(3) ?
    C1 Fe1 C3 . . 67.58(19) ?
    C10 Fe1 C3 . . 161.1(3) ?
    C4 Fe1 C3 . . 40.59(18) ?
    C8 Fe1 C3 . . 109.4(2) ?
    C5 Fe1 C2 . . 68.27(17) ?
    C9 Fe1 C2 . . 110.5(2) ?
    C7 Fe1 C2 . . 160.0(3) ?
    C6 Fe1 C2 . . 159.5(3) ?
    C1 Fe1 C2 . . 40.06(17) ?
    C10 Fe1 C2 . . 125.4(2) ?
    C4 Fe1 C2 . . 68.03(19) ?
    C8 Fe1 C2 . . 124.4(2) ?
    C3 Fe1 C2 . . 39.77(19) ?
    C12 N1 C13 . . 108.3(4) ?
    C12 N1 C14 . . 111.5(4) ?
    C13 N1 C14 . . 108.0(4) ?
    C12 N1 C11 . . 107.5(3) ?
    C13 N1 C11 . . 110.2(3) ?
    C14 N1 C11 . . 111.3(3) ?
    C2 C1 C5 . . 108.0(4) ?
    C2 C1 Fe1 . . 70.7(3) ?
    C5 C1 Fe1 . . 69.1(2) ?
    C2 C1 H1A . . 126.0 ?
    C5 C1 H1A . . 126.0 ?
    Fe1 C1 H1A . . 126.0 ?
    C3 C2 C1 . . 108.6(4) ?
    C3 C2 Fe1 . . 69.9(3) ?
    C1 C2 Fe1 . . 69.2(2) ?
    C3 C2 H2A . . 125.7 ?
    C1 C2 H2A . . 125.7 ?
    Fe1 C2 H2A . . 125.7 ?
    C2 C3 C4 . . 108.9(4) ?
    C2 C3 Fe1 . . 70.3(3) ?
    C4 C3 Fe1 . . 69.3(2) ?
    C2 C3 H3A . . 125.5 ?
    C4 C3 H3A . . 125.5 ?
    Fe1 C3 H3A . . 125.5 ?
    C3 C4 C5 . . 107.1(4) ?
    C3 C4 Fe1 . . 70.1(3) ?
    C5 C4 Fe1 . . 69.0(2) ?
    C3 C4 H4A . . 126.5 ?
    C5 C4 H4A . . 126.5 ?
    Fe1 C4 H4A . . 126.5 ?
    C4 C5 C1 . . 107.3(4) ?
    C4 C5 C11 . . 125.3(4) ?
    C1 C5 C11 . . 127.1(4) ?
    C4 C5 Fe1 . . 69.8(2) ?
    C1 C5 Fe1 . . 69.7(2) ?
    C11 C5 Fe1 . . 121.7(2) ?
    C10 C6 C7 . . 109.2(6) ?
    C10 C6 Fe1 . . 70.7(3) ?
    C7 C6 Fe1 . . 70.1(3) ?
    C10 C6 H6A . . 125.4 ?
    C7 C6 H6A . . 125.4 ?
    Fe1 C6 H6A . . 125.4 ?
    C6 C7 C8 . . 108.2(5) ?
    C6 C7 Fe1 . . 70.3(3) ?
    C8 C7 Fe1 . . 70.3(3) ?
    C6 C7 H7A . . 125.9 ?
    C8 C7 H7A . . 125.9 ?
    Fe1 C7 H7A . . 125.9 ?
    C9 C8 C7 . . 105.6(5) ?
    C9 C8 Fe1 . . 69.3(3) ?
    C7 C8 Fe1 . . 69.1(3) ?
    C9 C8 H8A . . 127.2 ?
    C7 C8 H8A . . 127.2 ?
    Fe1 C8 H8A . . 127.2 ?
    C10 C9 C8 . . 108.7(5) ?
    C10 C9 Fe1 . . 70.4(3) ?
    C8 C9 Fe1 . . 70.5(3) ?
    C10 C9 H9A . . 125.6 ?
    C8 C9 H9A . . 125.6 ?
    Fe1 C9 H9A . . 125.6 ?
    C6 C10 C9 . . 108.3(6) ?
    C6 C10 Fe1 . . 70.3(3) ?
    C9 C10 Fe1 . . 69.8(3) ?
    C6 C10 H10A . . 125.8 ?
    C9 C10 H10A . . 125.8 ?
    Fe1 C10 H10A . . 125.8 ?
    C5 C11 N1 . . 114.8(3) ?
    C5 C11 H11A . . 108.6 ?
    N1 C11 H11A . . 108.6 ?
    C5 C11 H11B . . 108.6 ?
    N1 C11 H11B . . 108.6 ?
    H11A C11 H11B . . 107.6 ?
    N1 C12 H12A . . 109.5 ?
    N1 C12 H12B . . 109.5 ?
    H12A C12 H12B . . 109.5 ?
    N1 C12 H12C . . 109.5 ?
    H12A C12 H12C . . 109.5 ?
    H12B C12 H12C . . 109.5 ?
    N1 C13 H13A . . 109.5 ?
    N1 C13 H13B . . 109.5 ?
    H13A C13 H13B . . 109.5 ?
    N1 C13 H13C . . 109.5 ?
    H13A C13 H13C . . 109.5 ?
    H13B C13 H13C . . 109.5 ?
    C15 C14 N1 . . 114.1(4) ?
    C15 C14 H14A . . 108.7 ?
    N1 C14 H14A . . 108.7 ?
    C15 C14 H14B . . 108.7 ?
    N1 C14 H14B . . 108.7 ?
    H14A C14 H14B . . 107.6 ?
    C16 C15 C14 . . 124.7(7) ?
    C16 C15 H15A . . 117.9 ?
    C14 C15 H15A . . 117.4 ?
    C15 C16 H16A . . 120.6 ?
    C15 C16 H16B . . 119.4 ?
    H16A C16 H16B . . 120.0 ?
    C21 Fe2 C20 . . 40.1(3) ?
    C21 Fe2 C18 . . 66.3(3) ?
    C20 Fe2 C18 . . 66.2(3) ?
    C21 Fe2 C17 . . 67.3(3) ?
    C20 Fe2 C17 . . 40.5(3) ?
    C18 Fe2 C17 . . 38.6(3) ?
    C21 Fe2 C19 . . 40.1(3) ?
    C20 Fe2 C19 . . 66.9(3) ?
    C18 Fe2 C19 . . 38.9(3) ?
    C17 Fe2 C19 . . 66.0(3) ?
    C21 Fe2 C24 . . 107.9(2) ?
    C20 Fe2 C24 . . 118.1(3) ?
    C18 Fe2 C24 . . 166.4(4) ?
    C17 Fe2 C24 . . 152.5(3) ?
    C19 Fe2 C24 . . 128.9(3) ?
    C21 Fe2 C23 . . 129.4(3) ?
    C20 Fe2 C23 . . 109.3(3) ?
    C18 Fe2 C23 . . 151.9(4) ?
    C17 Fe2 C23 . . 119.5(3) ?
    C19 Fe2 C23 . . 167.6(4) ?
    C24 Fe2 C23 . . 41.21(17) ?
    C21 Fe2 C26 . . 117.7(3) ?
    C20 Fe2 C26 . . 151.4(3) ?
    C18 Fe2 C26 . . 129.1(3) ?
    C17 Fe2 C26 . . 165.8(3) ?
    C19 Fe2 C26 . . 108.5(2) ?
    C24 Fe2 C26 . . 41.17(17) ?
    C23 Fe2 C26 . . 68.8(2) ?
    C21 Fe2 C22 . . 167.2(4) ?
    C20 Fe2 C22 . . 129.6(4) ?
    C18 Fe2 C22 . . 119.8(3) ?
    C17 Fe2 C22 . . 109.7(3) ?
    C19 Fe2 C22 . . 151.5(4) ?
    C24 Fe2 C22 . . 68.56(19) ?
    C23 Fe2 C22 . . 40.0(2) ?
    C26 Fe2 C22 . . 68.4(2) ?
    C21 Fe2 C25 . . 151.8(4) ?
    C20 Fe2 C25 . . 166.7(4) ?
    C18 Fe2 C25 . . 110.1(2) ?
    C17 Fe2 C25 . . 128.6(3) ?
    C19 Fe2 C25 . . 119.0(3) ?
    C24 Fe2 C25 . . 68.71(19) ?
    C23 Fe2 C25 . . 67.5(2) ?
    C26 Fe2 C25 . . 41.1(2) ?
    C22 Fe2 C25 . . 39.8(2) ?
    C29 N2 C28 . . 109.6(4) ?
    C29 N2 C30 . . 107.8(4) ?
    C28 N2 C30 . . 110.0(4) ?
    C29 N2 C27 . . 110.3(4) ?
    C28 N2 C27 . . 108.0(3) ?
    C30 N2 C27 . . 111.1(3) ?
    C18 C17 C20 . . 107.6(6) ?
    C18 C17 Fe2 . . 70.7(4) ?
    C20 C17 Fe2 . . 69.6(3) ?
    C18 C17 H17A . . 126.2 ?
    C20 C17 H17A . . 126.2 ?
    Fe2 C17 H17A . . 126.2 ?
    C17 C18 C19 . . 110.3(7) ?
    C17 C18 Fe2 . . 70.7(3) ?
    C19 C18 Fe2 . . 70.6(4) ?
    C17 C18 H18A . . 124.8 ?
    C19 C18 H18A . . 124.8 ?
    Fe2 C18 H18A . . 124.8 ?
    C18 C19 C21 . . 107.9(7) ?
    C18 C19 Fe2 . . 70.5(4) ?
    C21 C19 Fe2 . . 69.7(4) ?
    C18 C19 H19A . . 126.1 ?
    C21 C19 H19A . . 126.1 ?
    Fe2 C19 H19A . . 126.1 ?
    C21 C20 C17 . . 107.1(6) ?
    C21 C20 Fe2 . . 69.9(3) ?
    C17 C20 Fe2 . . 69.9(3) ?
    C21 C20 H20A . . 126.4 ?
    C17 C20 H20A . . 126.4 ?
    Fe2 C20 H20A . . 126.4 ?
    C20 C21 C19 . . 107.1(6) ?
    C20 C21 Fe2 . . 70.0(7) ?
    C19 C21 Fe2 . . 70.2(7) ?
    C20 C21 H21A . . 126.4 ?
    C19 C21 H21A . . 126.4 ?
    Fe2 C21 H21A . . 126.4 ?
    C25 C22 C23 . . 108.8(5) ?
    C25 C22 Fe2 . . 70.1(3) ?
    C23 C22 Fe2 . . 69.7(3) ?
    C25 C22 H22A . . 125.6 ?
    C23 C22 H22A . . 125.6 ?
    Fe2 C22 H22A . . 125.6 ?
    C22 C23 C24 . . 108.6(5) ?
    C22 C23 Fe2 . . 70.3(3) ?
    C24 C23 Fe2 . . 69.3(2) ?
    C22 C23 H23A . . 125.7 ?
    C24 C23 H23A . . 125.7 ?
    Fe2 C23 H23A . . 125.7 ?
    C23 C24 C26 . . 106.9(4) ?
    C23 C24 C27 . . 126.8(4) ?
    C26 C24 C27 . . 126.0(4) ?
    C23 C24 Fe2 . . 69.5(2) ?
    C26 C24 Fe2 . . 69.7(2) ?
    C27 C24 Fe2 . . 121.6(3) ?
    C22 C25 C26 . . 108.7(5) ?
    C22 C25 Fe2 . . 70.0(3) ?
    C26 C25 Fe2 . . 69.3(3) ?
    C22 C25 H25A . . 125.6 ?
    C26 C25 H25A . . 125.6 ?
    Fe2 C25 H25A . . 125.6 ?
    C25 C26 C24 . . 106.9(5) ?
    C25 C26 Fe2 . . 69.6(3) ?
    C24 C26 Fe2 . . 69.2(2) ?
    C25 C26 H26A . . 126.5 ?
    C24 C26 H26A . . 126.5 ?
    Fe2 C26 H26A . . 126.5 ?
    C24 C27 N2 . . 115.1(3) ?
    C24 C27 H27A . . 108.5 ?
    N2 C27 H27A . . 108.5 ?
    C24 C27 H27B . . 108.5 ?
    N2 C27 H27B . . 108.5 ?
    H27A C27 H27B . . 107.5 ?
    N2 C28 H28A . . 109.5 ?
    N2 C28 H28B . . 109.5 ?
    H28A C28 H28B . . 109.5 ?
    N2 C28 H28C . . 109.5 ?
    H28A C28 H28C . . 109.5 ?
    H28B C28 H28C . . 109.5 ?
    N2 C29 H29A . . 109.5 ?
    N2 C29 H29B . . 109.5 ?
    H29A C29 H29B . . 109.5 ?
    N2 C29 H29C . . 109.5 ?
    H29A C29 H29C . . 109.5 ?
    H29B C29 H29C . . 109.5 ?
    C31 C30 N2 . . 114.9(4) ?
    C31 C30 H30A . . 108.5 ?
    N2 C30 H30A . . 108.5 ?
    C31 C30 H30B . . 108.5 ?
    N2 C30 H30B . . 108.5 ?
    H30A C30 H30B . . 107.5 ?
    C32 C31 C30 . . 123.8(6) ?
    C32 C31 H31A . . 118.7 ?
    C30 C31 H31A . . 117.5 ?
    C31 C32 H32A . . 121.2 ?
    C31 C32 H32B . . 118.8 ?
    H32A C32 H32B . . 120.0 ?
    O7 Cl2 O8 . . 116.6(11) ?
    O7 Cl2 O5 . . 113.6(13) ?
    O8 Cl2 O5 . . 101.6(11) ?
    O7 Cl2 O6 . . 109.1(9) ?
    O8 Cl2 O6 . . 112.2(9) ?
    O5 Cl2 O6 . . 102.8(10) ?
    O3 Cl1 O1 . . 141(2) ?
    O3 Cl1 O4 . . 105.6(16) ?
    O1 Cl1 O4 . . 108.4(11) ?
    O3 Cl1 O2 . . 90.6(14) ?
    O1 Cl1 O2 . . 93.1(7) ?
    O4 Cl1 O2 . . 111.9(13) ?
    O6' Cl2' O5' . . 132(2) ?
    O6' Cl2' O7' . . 111(2) ?
    O5' Cl2' O7' . . 107(2) ?
    O6' Cl2' O8' . . 96.7(17) ?
    O5' Cl2' O8' . . 108.5(19) ?
    O7' Cl2' O8' . . 96(2) ?
    O2' Cl1' O1' . . 114.1(17) ?
    O2' Cl1' O4' . . 110(2) ?
    O1' Cl1' O4' . . 107(3) ?
    O2' Cl1' O3' . . 129.6(12) ?
    O1' Cl1' O3' . . 86(3) ?
    O4' Cl1' O3' . . 107(2) ?
loop_
    _geom_torsion_atom_site_label_1
    _geom_torsion_atom_site_label_2
    _geom_torsion_atom_site_label_3
    _geom_torsion_atom_site_label_4
    _geom_torsion_site_symmetry_1
    _geom_torsion_site_symmetry_2
    _geom_torsion_site_symmetry_3
    _geom_torsion_site_symmetry_4
    _geom_torsion
    _geom_torsion_publ_flag
    C5 Fe1 C1 C2 . . . . 119.0(4) ?
    C9 Fe1 C1 C2 . . . . -82.2(4) ?
    C7 Fe1 C1 C2 . . . . 164.3(5) ?
    C6 Fe1 C1 C2 . . . . -163.9(3) ?
    C10 Fe1 C1 C2 . . . . -123.6(4) ?
    C4 Fe1 C1 C2 . . . . 80.6(3) ?
    C8 Fe1 C1 C2 . . . . -49.1(7) ?
    C3 Fe1 C1 C2 . . . . 36.7(3) ?
    C9 Fe1 C1 C5 . . . . 158.8(3) ?
    C7 Fe1 C1 C5 . . . . 45.3(6) ?
    C6 Fe1 C1 C5 . . . . 77.1(3) ?
    C10 Fe1 C1 C5 . . . . 117.5(3) ?
    C4 Fe1 C1 C5 . . . . -38.4(2) ?
    C8 Fe1 C1 C5 . . . . -168.1(5) ?
    C3 Fe1 C1 C5 . . . . -82.2(3) ?
    C2 Fe1 C1 C5 . . . . -119.0(4) ?
    C5 C1 C2 C3 . . . . 0.3(5) ?
    Fe1 C1 C2 C3 . . . . -59.0(3) ?
    C5 C1 C2 Fe1 . . . . 59.2(3) ?
    C5 Fe1 C2 C3 . . . . 81.8(3) ?
    C9 Fe1 C2 C3 . . . . -121.7(4) ?
    C7 Fe1 C2 C3 . . . . -42.9(7) ?
    C6 Fe1 C2 C3 . . . . 161.5(6) ?
    C1 Fe1 C2 C3 . . . . 120.2(4) ?
    C10 Fe1 C2 C3 . . . . -163.9(4) ?
    C4 Fe1 C2 C3 . . . . 37.3(3) ?
    C8 Fe1 C2 C3 . . . . -78.9(4) ?
    C5 Fe1 C2 C1 . . . . -38.4(3) ?
    C9 Fe1 C2 C1 . . . . 118.1(4) ?
    C7 Fe1 C2 C1 . . . . -163.0(5) ?
    C6 Fe1 C2 C1 . . . . 41.3(7) ?
    C10 Fe1 C2 C1 . . . . 76.0(4) ?
    C4 Fe1 C2 C1 . . . . -82.9(3) ?
    C8 Fe1 C2 C1 . . . . 161.0(3) ?
    C3 Fe1 C2 C1 . . . . -120.2(4) ?
    C1 C2 C3 C4 . . . . -0.1(5) ?
    Fe1 C2 C3 C4 . . . . -58.7(3) ?
    C1 C2 C3 Fe1 . . . . 58.5(3) ?
    C5 Fe1 C3 C2 . . . . -81.6(3) ?
    C9 Fe1 C3 C2 . . . . 79.0(4) ?
    C7 Fe1 C3 C2 . . . . 163.7(3) ?
    C6 Fe1 C3 C2 . . . . -162.1(6) ?
    C1 Fe1 C3 C2 . . . . -37.0(3) ?
    C10 Fe1 C3 C2 . . . . 44.5(8) ?
    C4 Fe1 C3 C2 . . . . -120.2(4) ?
    C8 Fe1 C3 C2 . . . . 120.9(3) ?
    C5 Fe1 C3 C4 . . . . 38.6(3) ?
    C9 Fe1 C3 C4 . . . . -160.8(3) ?
    C7 Fe1 C3 C4 . . . . -76.1(4) ?
    C6 Fe1 C3 C4 . . . . -41.9(7) ?
    C1 Fe1 C3 C4 . . . . 83.2(3) ?
    C10 Fe1 C3 C4 . . . . 164.7(6) ?
    C8 Fe1 C3 C4 . . . . -118.9(4) ?
    C2 Fe1 C3 C4 . . . . 120.2(4) ?
    C2 C3 C4 C5 . . . . -0.1(5) ?
    Fe1 C3 C4 C5 . . . . -59.4(3) ?
    C2 C3 C4 Fe1 . . . . 59.3(3) ?
    C5 Fe1 C4 C3 . . . . -118.2(4) ?
    C9 Fe1 C4 C3 . . . . 52.9(7) ?
    C7 Fe1 C4 C3 . . . . 122.7(4) ?
    C6 Fe1 C4 C3 . . . . 163.4(4) ?
    C1 Fe1 C4 C3 . . . . -79.8(3) ?
    C10 Fe1 C4 C3 . . . . -167.3(5) ?
    C8 Fe1 C4 C3 . . . . 81.1(4) ?
    C2 Fe1 C4 C3 . . . . -36.6(3) ?
    C9 Fe1 C4 C5 . . . . 171.1(5) ?
    C7 Fe1 C4 C5 . . . . -119.0(3) ?
    C6 Fe1 C4 C5 . . . . -78.3(4) ?
    C1 Fe1 C4 C5 . . . . 38.5(2) ?
    C10 Fe1 C4 C5 . . . . -49.1(6) ?
    C8 Fe1 C4 C5 . . . . -160.7(3) ?
    C3 Fe1 C4 C5 . . . . 118.2(4) ?
    C2 Fe1 C4 C5 . . . . 81.7(3) ?
    C3 C4 C5 C1 . . . . 0.2(4) ?
    Fe1 C4 C5 C1 . . . . -59.9(3) ?
    C3 C4 C5 C11 . . . . 175.3(4) ?
    Fe1 C4 C5 C11 . . . . 115.2(4) ?
    C3 C4 C5 Fe1 . . . . 60.1(3) ?
    C2 C1 C5 C4 . . . . -0.3(4) ?
    Fe1 C1 C5 C4 . . . . 59.9(3) ?
    C2 C1 C5 C11 . . . . -175.2(4) ?
    Fe1 C1 C5 C11 . . . . -115.0(4) ?
    C2 C1 C5 Fe1 . . . . -60.3(3) ?
    C9 Fe1 C5 C4 . . . . -172.0(5) ?
    C7 Fe1 C5 C4 . . . . 79.6(3) ?
    C6 Fe1 C5 C4 . . . . 120.1(3) ?
    C1 Fe1 C5 C4 . . . . -118.3(3) ?
    C10 Fe1 C5 C4 . . . . 159.8(3) ?
    C8 Fe1 C5 C4 . . . . 50.0(6) ?
    C3 Fe1 C5 C4 . . . . -38.1(3) ?
    C2 Fe1 C5 C4 . . . . -81.0(3) ?
    C9 Fe1 C5 C1 . . . . -53.7(6) ?
    C7 Fe1 C5 C1 . . . . -162.0(3) ?
    C6 Fe1 C5 C1 . . . . -121.6(3) ?
    C10 Fe1 C5 C1 . . . . -81.9(3) ?
    C4 Fe1 C5 C1 . . . . 118.3(3) ?
    C8 Fe1 C5 C1 . . . . 168.3(5) ?
    C3 Fe1 C5 C1 . . . . 80.3(3) ?
    C2 Fe1 C5 C1 . . . . 37.3(3) ?
    C9 Fe1 C5 C11 . . . . 68.1(6) ?
    C7 Fe1 C5 C11 . . . . -40.2(5) ?
    C6 Fe1 C5 C11 . . . . 0.2(4) ?
    C1 Fe1 C5 C11 . . . . 121.8(5) ?
    C10 Fe1 C5 C11 . . . . 40.0(5) ?
    C4 Fe1 C5 C11 . . . . -119.8(5) ?
    C8 Fe1 C5 C11 . . . . -69.9(7) ?
    C3 Fe1 C5 C11 . . . . -157.9(4) ?
    C2 Fe1 C5 C11 . . . . 159.1(4) ?
    C5 Fe1 C6 C10 . . . . 120.1(4) ?
    C9 Fe1 C6 C10 . . . . -37.6(4) ?
    C7 Fe1 C6 C10 . . . . -119.7(5) ?
    C1 Fe1 C6 C10 . . . . 78.0(4) ?
    C4 Fe1 C6 C10 . . . . 162.4(4) ?
    C8 Fe1 C6 C10 . . . . -81.5(4) ?
    C3 Fe1 C6 C10 . . . . -166.7(5) ?
    C2 Fe1 C6 C10 . . . . 47.5(8) ?
    C5 Fe1 C6 C7 . . . . -120.1(4) ?
    C9 Fe1 C6 C7 . . . . 82.1(4) ?
    C1 Fe1 C6 C7 . . . . -162.3(3) ?
    C10 Fe1 C6 C7 . . . . 119.7(5) ?
    C4 Fe1 C6 C7 . . . . -77.8(4) ?
    C8 Fe1 C6 C7 . . . . 38.2(3) ?
    C3 Fe1 C6 C7 . . . . -47.0(7) ?
    C2 Fe1 C6 C7 . . . . 167.2(5) ?
    C10 C6 C7 C8 . . . . -0.2(6) ?
    Fe1 C6 C7 C8 . . . . -60.4(4) ?
    C10 C6 C7 Fe1 . . . . 60.2(4) ?
    C5 Fe1 C7 C6 . . . . 77.3(4) ?
    C9 Fe1 C7 C6 . . . . -80.0(4) ?
    C1 Fe1 C7 C6 . . . . 43.8(7) ?
    C10 Fe1 C7 C6 . . . . -36.6(4) ?
    C4 Fe1 C7 C6 . . . . 120.0(4) ?
    C8 Fe1 C7 C6 . . . . -118.7(5) ?
    C3 Fe1 C7 C6 . . . . 161.4(4) ?
    C2 Fe1 C7 C6 . . . . -166.9(5) ?
    C5 Fe1 C7 C8 . . . . -164.0(3) ?
    C9 Fe1 C7 C8 . . . . 38.7(4) ?
    C6 Fe1 C7 C8 . . . . 118.7(5) ?
    C1 Fe1 C7 C8 . . . . 162.5(5) ?
    C10 Fe1 C7 C8 . . . . 82.1(4) ?
    C4 Fe1 C7 C8 . . . . -121.3(4) ?
    C3 Fe1 C7 C8 . . . . -79.9(4) ?
    C2 Fe1 C7 C8 . . . . -48.2(7) ?
    C6 C7 C8 C9 . . . . 0.4(6) ?
    Fe1 C7 C8 C9 . . . . -60.0(3) ?
    C6 C7 C8 Fe1 . . . . 60.4(4) ?
    C5 Fe1 C8 C9 . . . . 157.2(5) ?
    C7 Fe1 C8 C9 . . . . 116.9(5) ?
    C6 Fe1 C8 C9 . . . . 79.6(4) ?
    C1 Fe1 C8 C9 . . . . -44.9(7) ?
    C10 Fe1 C8 C9 . . . . 37.3(3) ?
    C4 Fe1 C8 C9 . . . . -165.8(4) ?
    C3 Fe1 C8 C9 . . . . -122.8(4) ?
    C2 Fe1 C8 C9 . . . . -81.1(4) ?
    C5 Fe1 C8 C7 . . . . 40.2(7) ?
    C9 Fe1 C8 C7 . . . . -116.9(5) ?
    C6 Fe1 C8 C7 . . . . -37.3(3) ?
    C1 Fe1 C8 C7 . . . . -161.8(5) ?
    C10 Fe1 C8 C7 . . . . -79.6(4) ?
    C4 Fe1 C8 C7 . . . . 77.3(4) ?
    C3 Fe1 C8 C7 . . . . 120.3(4) ?
    C2 Fe1 C8 C7 . . . . 162.0(4) ?
    C7 C8 C9 C10 . . . . -0.4(6) ?
    Fe1 C8 C9 C10 . . . . -60.4(4) ?
    C7 C8 C9 Fe1 . . . . 59.9(3) ?
    C5 Fe1 C9 C10 . . . . -38.8(7) ?
    C7 Fe1 C9 C10 . . . . 80.1(4) ?
    C6 Fe1 C9 C10 . . . . 36.9(3) ?
    C1 Fe1 C9 C10 . . . . -78.4(4) ?
    C4 Fe1 C9 C10 . . . . 156.9(6) ?
    C8 Fe1 C9 C10 . . . . 119.1(5) ?
    C3 Fe1 C9 C10 . . . . -163.4(4) ?
    C2 Fe1 C9 C10 . . . . -121.3(4) ?
    C5 Fe1 C9 C8 . . . . -158.0(5) ?
    C7 Fe1 C9 C8 . . . . -39.0(4) ?
    C6 Fe1 C9 C8 . . . . -82.3(4) ?
    C1 Fe1 C9 C8 . . . . 162.5(3) ?
    C10 Fe1 C9 C8 . . . . -119.1(5) ?
    C4 Fe1 C9 C8 . . . . 37.8(8) ?
    C3 Fe1 C9 C8 . . . . 77.5(4) ?
    C2 Fe1 C9 C8 . . . . 119.6(4) ?
    C7 C6 C10 C9 . . . . -0.1(6) ?
    Fe1 C6 C10 C9 . . . . 59.7(4) ?
    C7 C6 C10 Fe1 . . . . -59.8(4) ?
    C8 C9 C10 C6 . . . . 0.4(6) ?
    Fe1 C9 C10 C6 . . . . -60.1(4) ?
    C8 C9 C10 Fe1 . . . . 60.4(4) ?
    C5 Fe1 C10 C6 . . . . -76.9(4) ?
    C9 Fe1 C10 C6 . . . . 119.1(5) ?
    C7 Fe1 C10 C6 . . . . 37.1(4) ?
    C1 Fe1 C10 C6 . . . . -120.4(4) ?
    C4 Fe1 C10 C6 . . . . -41.1(7) ?
    C8 Fe1 C10 C6 . . . . 81.4(4) ?
    C3 Fe1 C10 C6 . . . . 165.1(6) ?
    C2 Fe1 C10 C6 . . . . -161.5(4) ?
    C5 Fe1 C10 C9 . . . . 164.0(3) ?
    C7 Fe1 C10 C9 . . . . -82.0(4) ?
    C6 Fe1 C10 C9 . . . . -119.1(5) ?
    C1 Fe1 C10 C9 . . . . 120.5(4) ?
    C4 Fe1 C10 C9 . . . . -160.2(5) ?
    C8 Fe1 C10 C9 . . . . -37.7(3) ?
    C3 Fe1 C10 C9 . . . . 45.9(8) ?
    C2 Fe1 C10 C9 . . . . 79.3(4) ?
    C4 C5 C11 N1 . . . . 91.1(5) ?
    C1 C5 C11 N1 . . . . -94.8(5) ?
    Fe1 C5 C11 N1 . . . . 177.8(3) ?
    C12 N1 C11 C5 . . . . -177.8(4) ?
    C13 N1 C11 C5 . . . . -60.0(5) ?
    C14 N1 C11 C5 . . . . 59.9(5) ?
    C12 N1 C14 C15 . . . . -54.8(6) ?
    C13 N1 C14 C15 . . . . -173.7(4) ?
    C11 N1 C14 C15 . . . . 65.2(5) ?
    N1 C14 C15 C16 . . . . 115.3(7) ?
    C21 Fe2 C17 C18 . . . . -80.0(5) ?
    C20 Fe2 C17 C18 . . . . -118.1(6) ?
    C19 Fe2 C17 C18 . . . . -36.2(4) ?
    C24 Fe2 C17 C18 . . . . -165.4(5) ?
    C23 Fe2 C17 C18 . . . . 156.3(5) ?
    C26 Fe2 C17 C18 . . . . 33.7(12) ?
    C22 Fe2 C17 C18 . . . . 113.4(5) ?
    C25 Fe2 C17 C18 . . . . 72.7(6) ?
    C21 Fe2 C17 C20 . . . . 38.1(4) ?
    C18 Fe2 C17 C20 . . . . 118.1(6) ?
    C19 Fe2 C17 C20 . . . . 81.9(5) ?
    C24 Fe2 C17 C20 . . . . -47.3(7) ?
    C23 Fe2 C17 C20 . . . . -85.6(5) ?
    C26 Fe2 C17 C20 . . . . 151.8(9) ?
    C22 Fe2 C17 C20 . . . . -128.5(5) ?
    C25 Fe2 C17 C20 . . . . -169.2(5) ?
    C20 C17 C18 C19 . . . . -0.5(7) ?
    Fe2 C17 C18 C19 . . . . 59.7(5) ?
    C20 C17 C18 Fe2 . . . . -60.1(4) ?
    C21 Fe2 C18 C17 . . . . 82.8(5) ?
    C20 Fe2 C18 C17 . . . . 38.8(4) ?
    C19 Fe2 C18 C17 . . . . 120.9(7) ?
    C24 Fe2 C18 C17 . . . . 150.2(8) ?
    C23 Fe2 C18 C17 . . . . -47.9(7) ?
    C26 Fe2 C18 C17 . . . . -169.9(4) ?
    C22 Fe2 C18 C17 . . . . -84.6(5) ?
    C25 Fe2 C18 C17 . . . . -127.4(5) ?
    C21 Fe2 C18 C19 . . . . -38.1(5) ?
    C20 Fe2 C18 C19 . . . . -82.1(5) ?
    C17 Fe2 C18 C19 . . . . -120.9(7) ?
    C24 Fe2 C18 C19 . . . . 29.3(12) ?
    C23 Fe2 C18 C19 . . . . -168.8(5) ?
    C26 Fe2 C18 C19 . . . . 69.2(6) ?
    C22 Fe2 C18 C19 . . . . 154.5(5) ?
    C25 Fe2 C18 C19 . . . . 111.7(6) ?
    C17 C18 C19 C21 . . . . 0.2(7) ?
    Fe2 C18 C19 C21 . . . . 59.9(4) ?
    C17 C18 C19 Fe2 . . . . -59.7(4) ?
    C21 Fe2 C19 C18 . . . . 118.6(6) ?
    C20 Fe2 C19 C18 . . . . 80.2(5) ?
    C17 Fe2 C19 C18 . . . . 35.8(4) ?
    C24 Fe2 C19 C18 . . . . -171.5(4) ?
    C23 Fe2 C19 C18 . . . . 154.8(10) ?
    C26 Fe2 C19 C18 . . . . -130.1(5) ?
    C22 Fe2 C19 C18 . . . . -51.5(8) ?
    C25 Fe2 C19 C18 . . . . -86.5(5) ?
    C20 Fe2 C19 C21 . . . . -38.4(4) ?
    C18 Fe2 C19 C21 . . . . -118.6(6) ?
    C17 Fe2 C19 C21 . . . . -82.7(5) ?
    C24 Fe2 C19 C21 . . . . 69.9(5) ?
    C23 Fe2 C19 C21 . . . . 36.2(14) ?
    C26 Fe2 C19 C21 . . . . 111.3(5) ?
    C22 Fe2 C19 C21 . . . . -170.0(6) ?
    C25 Fe2 C19 C21 . . . . 155.0(5) ?
    C18 C17 C20 C21 . . . . 0.6(7) ?
    Fe2 C17 C20 C21 . . . . -60.3(4) ?
    C18 C17 C20 Fe2 . . . . 60.8(4) ?
    C18 Fe2 C20 C21 . . . . 81.0(5) ?
    C17 Fe2 C20 C21 . . . . 117.9(6) ?
    C19 Fe2 C20 C21 . . . . 38.3(4) ?
    C24 Fe2 C20 C21 . . . . -84.7(5) ?
    C23 Fe2 C20 C21 . . . . -129.0(5) ?
    C26 Fe2 C20 C21 . . . . -48.1(7) ?
    C22 Fe2 C20 C21 . . . . -169.2(4) ?
    C25 Fe2 C20 C21 . . . . 157.3(11) ?
    C21 Fe2 C20 C17 . . . . -117.9(6) ?
    C18 Fe2 C20 C17 . . . . -36.9(4) ?
    C19 Fe2 C20 C17 . . . . -79.5(5) ?
    C24 Fe2 C20 C17 . . . . 157.4(4) ?
    C23 Fe2 C20 C17 . . . . 113.1(5) ?
    C26 Fe2 C20 C17 . . . . -166.0(5) ?
    C22 Fe2 C20 C17 . . . . 72.9(5) ?
    C25 Fe2 C20 C17 . . . . 39.4(13) ?
    C17 C20 C21 C19 . . . . -0.4(7) ?
    Fe2 C20 C21 C19 . . . . -60.7(4) ?
    C17 C20 C21 Fe2 . . . . 60.3(4) ?
    C18 C19 C21 C20 . . . . 0.2(7) ?
    Fe2 C19 C21 C20 . . . . 60.6(4) ?
    C18 C19 C21 Fe2 . . . . -60.4(4) ?
    C18 Fe2 C21 C20 . . . . -80.6(5) ?
    C17 Fe2 C21 C20 . . . . -38.5(4) ?
    C19 Fe2 C21 C20 . . . . -117.6(6) ?
    C24 Fe2 C21 C20 . . . . 112.6(5) ?
    C23 Fe2 C21 C20 . . . . 71.8(5) ?
    C26 Fe2 C21 C20 . . . . 156.2(4) ?
    C22 Fe2 C21 C20 . . . . 40.5(12) ?
    C25 Fe2 C21 C20 . . . . -169.2(5) ?
    C20 Fe2 C21 C19 . . . . 117.6(6) ?
    C18 Fe2 C21 C19 . . . . 37.1(4) ?
    C17 Fe2 C21 C19 . . . . 79.1(5) ?
    C24 Fe2 C21 C19 . . . . -129.8(5) ?
    C23 Fe2 C21 C19 . . . . -170.5(4) ?
    C26 Fe2 C21 C19 . . . . -86.1(5) ?
    C22 Fe2 C21 C19 . . . . 158.2(10) ?
    C25 Fe2 C21 C19 . . . . -51.5(7) ?
    C21 Fe2 C22 C25 . . . . 158.6(10) ?
    C20 Fe2 C22 C25 . . . . -168.5(4) ?
    C18 Fe2 C22 C25 . . . . -86.1(5) ?
    C17 Fe2 C22 C25 . . . . -127.3(5) ?
    C19 Fe2 C22 C25 . . . . -51.6(7) ?
    C24 Fe2 C22 C25 . . . . 82.1(4) ?
    C23 Fe2 C22 C25 . . . . 119.9(5) ?
    C26 Fe2 C22 C25 . . . . 37.7(3) ?
    C21 Fe2 C22 C23 . . . . 38.6(13) ?
    C20 Fe2 C22 C23 . . . . 71.5(5) ?
    C18 Fe2 C22 C23 . . . . 154.0(4) ?
    C17 Fe2 C22 C23 . . . . 112.8(5) ?
    C19 Fe2 C22 C23 . . . . -171.5(5) ?
    C24 Fe2 C22 C23 . . . . -37.9(3) ?
    C26 Fe2 C22 C23 . . . . -82.3(4) ?
    C25 Fe2 C22 C23 . . . . -119.9(5) ?
    C25 C22 C23 C24 . . . . -0.6(6) ?
    Fe2 C22 C23 C24 . . . . 58.9(3) ?
    C25 C22 C23 Fe2 . . . . -59.4(4) ?
    C21 Fe2 C23 C22 . . . . -169.6(5) ?
    C20 Fe2 C23 C22 . . . . -129.2(5) ?
    C18 Fe2 C23 C22 . . . . -53.8(7) ?
    C17 Fe2 C23 C22 . . . . -85.9(5) ?
    C19 Fe2 C23 C22 . . . . 160.8(11) ?
    C24 Fe2 C23 C22 . . . . 119.9(5) ?
    C26 Fe2 C23 C22 . . . . 81.3(4) ?
    C25 Fe2 C23 C22 . . . . 36.9(4) ?
    C21 Fe2 C23 C24 . . . . 70.5(5) ?
    C20 Fe2 C23 C24 . . . . 110.9(4) ?
    C18 Fe2 C23 C24 . . . . -173.6(5) ?
    C17 Fe2 C23 C24 . . . . 154.3(4) ?
    C19 Fe2 C23 C24 . . . . 41.0(13) ?
    C26 Fe2 C23 C24 . . . . -38.6(3) ?
    C22 Fe2 C23 C24 . . . . -119.9(5) ?
    C25 Fe2 C23 C24 . . . . -82.9(3) ?
    C22 C23 C24 C26 . . . . 0.4(5) ?
    Fe2 C23 C24 C26 . . . . 59.9(3) ?
    C22 C23 C24 C27 . . . . -174.2(4) ?
    Fe2 C23 C24 C27 . . . . -114.8(4) ?
    C22 C23 C24 Fe2 . . . . -59.5(4) ?
    C21 Fe2 C24 C23 . . . . -130.1(5) ?
    C20 Fe2 C24 C23 . . . . -87.7(4) ?
    C18 Fe2 C24 C23 . . . . 167.1(9) ?
    C17 Fe2 C24 C23 . . . . -54.9(6) ?
    C19 Fe2 C24 C23 . . . . -169.6(4) ?
    C26 Fe2 C24 C23 . . . . 118.1(4) ?
    C22 Fe2 C24 C23 . . . . 36.8(3) ?
    C25 Fe2 C24 C23 . . . . 79.7(4) ?
    C21 Fe2 C24 C26 . . . . 111.9(5) ?
    C20 Fe2 C24 C26 . . . . 154.2(4) ?
    C18 Fe2 C24 C26 . . . . 49.1(10) ?
    C17 Fe2 C24 C26 . . . . -173.0(5) ?
    C19 Fe2 C24 C26 . . . . 72.4(5) ?
    C23 Fe2 C24 C26 . . . . -118.1(4) ?
    C22 Fe2 C24 C26 . . . . -81.3(3) ?
    C25 Fe2 C24 C26 . . . . -38.4(3) ?
    C21 Fe2 C24 C27 . . . . -8.7(5) ?
    C20 Fe2 C24 C27 . . . . 33.7(5) ?
    C18 Fe2 C24 C27 . . . . -71.5(10) ?
    C17 Fe2 C24 C27 . . . . 66.4(6) ?
    C19 Fe2 C24 C27 . . . . -48.2(5) ?
    C23 Fe2 C24 C27 . . . . 121.4(5) ?
    C26 Fe2 C24 C27 . . . . -120.6(5) ?
    C22 Fe2 C24 C27 . . . . 158.1(5) ?
    C25 Fe2 C24 C27 . . . . -159.0(5) ?
    C23 C22 C25 C26 . . . . 0.5(6) ?
    Fe2 C22 C25 C26 . . . . -58.7(3) ?
    C23 C22 C25 Fe2 . . . . 59.2(4) ?
    C21 Fe2 C25 C22 . . . . -170.1(5) ?
    C20 Fe2 C25 C22 . . . . 41.6(12) ?
    C18 Fe2 C25 C22 . . . . 112.8(5) ?
    C17 Fe2 C25 C22 . . . . 73.5(5) ?
    C19 Fe2 C25 C22 . . . . 154.7(5) ?
    C24 Fe2 C25 C22 . . . . -81.6(4) ?
    C23 Fe2 C25 C22 . . . . -37.1(3) ?
    C26 Fe2 C25 C22 . . . . -120.1(5) ?
    C21 Fe2 C25 C26 . . . . -50.0(7) ?
    C20 Fe2 C25 C26 . . . . 161.7(10) ?
    C18 Fe2 C25 C26 . . . . -127.1(5) ?
    C17 Fe2 C25 C26 . . . . -166.4(4) ?
    C19 Fe2 C25 C26 . . . . -85.2(5) ?
    C24 Fe2 C25 C26 . . . . 38.5(3) ?
    C23 Fe2 C25 C26 . . . . 83.0(3) ?
    C22 Fe2 C25 C26 . . . . 120.1(5) ?
    C22 C25 C26 C24 . . . . -0.2(6) ?
    Fe2 C25 C26 C24 . . . . -59.4(3) ?
    C22 C25 C26 Fe2 . . . . 59.1(4) ?
    C23 C24 C26 C25 . . . . -0.1(5) ?
    C27 C24 C26 C25 . . . . 174.6(4) ?
    Fe2 C24 C26 C25 . . . . 59.7(3) ?
    C23 C24 C26 Fe2 . . . . -59.8(3) ?
    C27 C24 C26 Fe2 . . . . 114.9(4) ?
    C21 Fe2 C26 C25 . . . . 155.9(5) ?
    C20 Fe2 C26 C25 . . . . -171.3(6) ?
    C18 Fe2 C26 C25 . . . . 74.9(5) ?
    C17 Fe2 C26 C25 . . . . 48.5(11) ?
    C19 Fe2 C26 C25 . . . . 113.2(5) ?
    C24 Fe2 C26 C25 . . . . -118.3(5) ?
    C23 Fe2 C26 C25 . . . . -79.7(4) ?
    C22 Fe2 C26 C25 . . . . -36.6(3) ?
    C21 Fe2 C26 C24 . . . . -85.9(4) ?
    C20 Fe2 C26 C24 . . . . -53.1(6) ?
    C18 Fe2 C26 C24 . . . . -166.8(4) ?
    C17 Fe2 C26 C24 . . . . 166.7(9) ?
    C19 Fe2 C26 C24 . . . . -128.5(4) ?
    C23 Fe2 C26 C24 . . . . 38.6(3) ?
    C22 Fe2 C26 C24 . . . . 81.7(3) ?
    C25 Fe2 C26 C24 . . . . 118.3(5) ?
    C23 C24 C27 N2 . . . . -87.9(5) ?
    C26 C24 C27 N2 . . . . 98.4(5) ?
    Fe2 C24 C27 N2 . . . . -174.8(3) ?
    C29 N2 C27 C24 . . . . 62.5(5) ?
    C28 N2 C27 C24 . . . . -177.7(4) ?
    C30 N2 C27 C24 . . . . -57.0(5) ?
    C29 N2 C30 C31 . . . . 173.5(4) ?
    C28 N2 C30 C31 . . . . 54.0(5) ?
    C27 N2 C30 C31 . . . . -65.5(5) ?
    N2 C30 C31 C32 . . . . -118.9(6) ?
_iucr_refine_instructions_details
;
TITL 1 in P2(1)/n                    P21/c
CELL  0.71073   15.1650   10.8580   25.9760    90.000   123.840    90.000
ZERR 8     0.0030    0.0020    0.0080     0.000     0.020     0.000
LATT   1
SYMM             - X ,    0.50000 + Y ,    0.50000 - Z
SFAC  C   2.31000  20.84392   1.02000  10.20751   1.58860   0.56870   0.86500 =
         51.65125   0.21560   0.00330   0.00160    11.500   0.68000  12.01000
SFAC  H   0.49300  10.51091   0.32291  26.12573   0.14019   3.14236   0.04081 =
         57.79977   0.00304   0.00000   0.00000     0.624   0.35000   1.00800
SFAC Cl  11.46041   0.01040   7.19641   1.16620   6.25561  18.51942   1.64550 =
         47.77846  -9.55741   0.14840   0.15850   678.000   0.99000  35.45000
SFAC Fe  11.76951   4.76111   7.35731   0.30720   3.52220  15.35351   2.30450 =
         76.88058   1.03690   0.34630   0.84440  3490.000   1.45000  55.85000
SFAC  N  12.21261   0.00570   3.13220   9.89331   2.01250  28.99754   1.16630 =
          0.58260 -11.52901   0.00610   0.00330    19.600   0.68000  14.01000
SFAC  O   3.04850  13.27711   2.28680   5.70111   1.54630   0.32390   0.86700 =
         32.90894   0.25080   0.01060   0.00600    32.500   0.68000  16.00000
UNIT   128  176   8   8   8  32
L.S. 8
ACTA
BOND $h
htab
conf
FMAP 2
PLAN 20
MPLA C6 C7 C8 C9 C10
MPLA C1 C2 C3 C4 C5
MPLA C17 C18 C19 C20 C21
MPLA C22 C23 C24 C25 C26
simu 0.14 0.002 o1' o3 o6' o7' o4' o2' o4 o1
delu 0.14 0.002 o1' o3 o6' o7' o4' o2' o4 o1
WGHT    0.057300    1.691000
FVAR       0.16226   0.61651
FE1   4    0.201069    0.031237    0.113825    11.00000    0.05518    0.05337 =
         0.05616   -0.00465    0.03557   -0.00740
N1    5    0.352967    0.401451    0.159494    11.00000    0.07653    0.06094 =
         0.07891   -0.02257    0.05697   -0.02103
C1    1    0.210170    0.155234    0.058364    11.00000    0.05926    0.06979 =
         0.05389    0.00078    0.03740   -0.00896
AFIX  13
H1A   2    0.152287    0.207915    0.027274    11.00000   -1.20000
AFIX   0
C2    1    0.235520    0.038094    0.047903    11.00000    0.08474    0.07839 =
         0.08466   -0.02903    0.06322   -0.02546
AFIX  13
H2A   2    0.197370   -0.006023    0.008277    11.00000   -1.20000
AFIX   0
C3    1    0.322577   -0.006591    0.103535    11.00000    0.07609    0.05675 =
         0.12190   -0.01521    0.06992    0.00231
AFIX  13
H3A   2    0.355770   -0.087374    0.109422    11.00000   -1.20000
AFIX   0
C4    1    0.354002    0.082671    0.150404    11.00000    0.04889    0.06909 =
         0.07980   -0.00103    0.03464   -0.00618
AFIX  13
H4A   2    0.413364    0.075914    0.193927    11.00000   -1.20000
AFIX   0
C5    1    0.283731    0.184852    0.122230    11.00000    0.05268    0.05748 =
         0.05913   -0.00875    0.03914   -0.01151
C6    1    0.126308    0.066427    0.157114    11.00000    0.11434    0.09012 =
         0.12059   -0.01289    0.09819   -0.01804
AFIX  13
H6A   2    0.130725    0.143684    0.177937    11.00000   -1.20000
AFIX   0
C7    1    0.193164   -0.032363    0.184494    11.00000    0.09072    0.11166 =
         0.06204    0.01313    0.04209   -0.02537
AFIX  13
H7A   2    0.252618   -0.037969    0.228045    11.00000   -1.20000
AFIX   0
C8    1    0.160382   -0.125323    0.139407    11.00000    0.12316    0.05710 =
         0.14600    0.01435    0.09850   -0.00918
AFIX  13
H8A   2    0.191400   -0.207508    0.145372    11.00000   -1.20000
AFIX   0
C9    1    0.072738   -0.076971    0.084849    11.00000    0.09944    0.12934 =
         0.07659   -0.03383    0.05846   -0.06305
AFIX  13
H9A   2    0.031435   -0.119617    0.044880    11.00000   -1.20000
AFIX   0
C10   1    0.053077    0.040091    0.096781    11.00000    0.06290    0.12578 =
         0.10746    0.04183    0.05655    0.00325
AFIX  13
H10A  2   -0.004325    0.094646    0.066782    11.00000   -1.20000
AFIX   0
C11   1    0.282841    0.295660    0.155401    11.00000    0.06768    0.05986 =
         0.07745   -0.01695    0.05407   -0.01840
AFIX  23
H11A  2    0.305867    0.271881    0.197107    11.00000   -1.20000
H11B  2    0.210392    0.325216    0.134609    11.00000   -1.20000
AFIX   0
C12   1    0.345866    0.502648    0.196345    11.00000    0.11856    0.07705 =
         0.11516   -0.04292    0.08817   -0.03302
AFIX 137
H12A  2    0.388804    0.570940    0.199466    11.00000   -1.50000
H12B  2    0.370877    0.472972    0.237109    11.00000   -1.50000
H12C  2    0.273374    0.528798    0.176045    11.00000   -1.50000
AFIX   0
C13   1    0.466477    0.360244    0.193096    11.00000    0.06607    0.09481 =
         0.09253   -0.01883    0.04812   -0.02467
AFIX 137
H13A  2    0.510091    0.428018    0.196504    11.00000   -1.50000
H13B  2    0.472352    0.294418    0.170498    11.00000   -1.50000
H13C  2    0.489606    0.331934    0.233782    11.00000   -1.50000
AFIX   0
C14   1    0.319442    0.445263    0.096069    11.00000    0.10646    0.07046 =
         0.08508   -0.00799    0.06171   -0.01351
AFIX  23
H14A  2    0.370726    0.505178    0.100544    11.00000   -1.20000
H14B  2    0.320784    0.375929    0.072966    11.00000   -1.20000
AFIX   0
C15   1    0.212710    0.501460    0.059985    11.00000    0.12727    0.09062 =
         0.11659    0.00804    0.05890   -0.00991
AFIX   3
H15A  2    0.155370    0.451431    0.049775    11.00000   -1.20000
AFIX   0
C16   1    0.193528    0.617330    0.042675    11.00000    0.17098    0.11345 =
         0.11652    0.01290    0.05847    0.01486
AFIX   3
H16A  2    0.248707    0.670350    0.051965    11.00000   -1.20000
H16B  2    0.123978    0.646040    0.020565    11.00000   -1.20000
AFIX   0
FE2   4    0.314257    0.661027    0.388321    11.00000    0.07902    0.05109 =
         0.05943   -0.00398    0.04873   -0.00750
N2    5    0.145371    0.302073    0.345544    11.00000    0.07602    0.06479 =
         0.08019   -0.02275    0.05752   -0.01814
C17   1    0.327133    0.814546    0.349489    11.00000    0.15658    0.06481 =
         0.15252    0.03066    0.11405    0.00636
AFIX  13
H17A  2    0.289173    0.892190    0.342732    11.00000   -1.20000
AFIX   0
C18   1    0.421974    0.785135    0.399106    11.00000    0.11849    0.13880 =
         0.09358   -0.02965    0.07310   -0.06521
AFIX  13
H18A  2    0.464470    0.837828    0.435584    11.00000   -1.20000
AFIX   0
C19   1    0.450690    0.672352    0.392459    11.00000    0.10879    0.14268 =
         0.14868    0.05621    0.10085    0.03339
AFIX  13
H19A  2    0.517356    0.630226    0.422395    11.00000   -1.20000
AFIX   0
C20   1    0.292684    0.716178    0.308214    11.00000    0.13249    0.14240 =
         0.05717    0.02148    0.05186   -0.03003
AFIX  13
H20A  2    0.226388    0.711951    0.266994    11.00000   -1.20000
AFIX   0
C21   1    0.370409    0.627085    0.335629    11.00000    0.22849    0.06985 =
         0.15475   -0.02073    0.17096   -0.03653
AFIX  13
H21A  2    0.369814    0.547609    0.317559    11.00000   -1.20000
AFIX   0
C22   1    0.225373    0.696943    0.423166    11.00000    0.15327    0.07291 =
         0.15273   -0.03764    0.12763   -0.02543
AFIX  13
H22A  2    0.199993    0.778353    0.425586    11.00000   -1.20000
AFIX   0
C23   1    0.171826    0.616168    0.373348    11.00000    0.07871    0.06872 =
         0.11078   -0.00632    0.06549   -0.00385
AFIX  13
H23A  2    0.102290    0.630930    0.334983    11.00000   -1.20000
AFIX   0
C24   1    0.235652    0.508840    0.387056    11.00000    0.06890    0.05171 =
         0.06896   -0.00765    0.05014   -0.00847
C25   1    0.321176    0.643940    0.468620    11.00000    0.16389    0.10458 =
         0.07321   -0.04025    0.08772   -0.07175
AFIX  13
H25A  2    0.374594    0.681728    0.508412    11.00000   -1.20000
AFIX   0
C26   1    0.330000    0.526305    0.447308    11.00000    0.09021    0.07593 =
         0.05323    0.00309    0.04002   -0.01982
AFIX  13
H26A  2    0.389277    0.468370    0.469846    11.00000   -1.20000
AFIX   0
C27   1    0.213740    0.404588    0.344922    11.00000    0.06786    0.05723 =
         0.06672   -0.00901    0.04776   -0.01054
AFIX  23
H27A  2    0.280908    0.369385    0.355938    11.00000   -1.20000
H27B  2    0.178575    0.436137    0.302997    11.00000   -1.20000
AFIX   0
C28   1    0.134868    0.202080    0.302437    11.00000    0.10893    0.07434 =
         0.08704   -0.04062    0.06523   -0.03386
AFIX 137
H28A  2    0.092841    0.136035    0.302500    11.00000   -1.50000
H28B  2    0.204054    0.171706    0.316035    11.00000   -1.50000
H28C  2    0.101001    0.234635    0.261244    11.00000   -1.50000
AFIX   0
C29   1    0.038190    0.350196    0.324282    11.00000    0.07007    0.10688 =
         0.16473   -0.02654    0.07811   -0.01711
AFIX 137
H29A  2   -0.006951    0.282988    0.319478    11.00000   -1.50000
H29B  2    0.008169    0.391510    0.285269    11.00000   -1.50000
H29C  2    0.044297    0.407096    0.354398    11.00000   -1.50000
AFIX   0
C30   1    0.195228    0.250350    0.410606    11.00000    0.12356    0.06335 =
         0.08966   -0.02120    0.08074   -0.02465
AFIX  23
H30A  2    0.206167    0.317509    0.438209    11.00000   -1.20000
H30B  2    0.145455    0.193391    0.410079    11.00000   -1.20000
AFIX   0
C31   1    0.296180    0.186812    0.435894    11.00000    0.10548    0.08824 =
         0.09107   -0.00262    0.05411   -0.01038
AFIX   3
H31A  2    0.352250    0.232192    0.440594    11.00000   -1.20000
AFIX   0
C32   1    0.311687    0.070270    0.451977    11.00000    0.15915    0.08686 =
         0.12108   -0.00252    0.06760   -0.00609
AFIX   3
H32A  2    0.257547    0.021930    0.447957    11.00000   -1.20000
H32B  2    0.378327    0.036220    0.467738    11.00000   -1.20000
AFIX   0
part 1
CL2   3    0.451790    0.208038    0.346512    21.00000    0.05778    0.05178 =
         0.08340   -0.00959    0.04737    0.00094
CL1   3    0.026915    0.464631    0.147295    21.00000    0.08451    0.14268 =
         0.18192   -0.01983    0.06617    0.03390
O5    6    0.529865    0.220357    0.334652    21.00000    0.13894    0.12002 =
         0.28271   -0.03005    0.16767   -0.01570
O6    6    0.506909    0.152310    0.405616    21.00000    0.14330    0.19144 =
         0.07293    0.00511    0.05443    0.04219
O7    6    0.373950    0.137241    0.307413    21.00000    0.17466    0.20004 =
         0.11805   -0.05140    0.03164   -0.12787
O8    6    0.427212    0.328345    0.348477    21.00000    0.14806    0.05711 =
         0.33207   -0.00811    0.15698    0.01752
O1    6    0.020309    0.377602    0.104154    21.00000    0.16996    0.19374 =
         0.13034   -0.05742    0.06871    0.02287
O2    6    0.136199    0.419842    0.199581    21.00000    0.08597    0.28975 =
         0.07154   -0.01488    0.03643    0.04192
O3    6    0.054431    0.579145    0.165727    21.00000    0.19484    0.13026 =
         0.60893   -0.06723    0.22361    0.01199
O4    6   -0.053482    0.435278    0.158422    21.00000    0.10604    0.17482 =
         0.34843   -0.06686    0.15889   -0.03925
part 2
CL2'  3    0.452832    0.216362    0.343538   -21.00000    0.10820
CL1'  3    0.037522    0.462891    0.154601   -21.00000    0.05772
O3'   6   -0.021709    0.541690    0.097405   -21.00000    0.17247    0.17133 =
         0.07420    0.04525    0.04146    0.10050
O8'   6    0.352346    0.276336    0.297118   -21.00000    0.10865    0.23001 =
         0.09540    0.00456    0.05699    0.06649
O6'   6    0.471051    0.281225    0.392066   -21.00000    0.09971    0.26368 =
         0.09164   -0.08015    0.03478   -0.01777
O7'   6    0.407542    0.100747    0.341153   -21.00000    0.38966    0.08155 =
         0.41357   -0.02035    0.35349   -0.05765
O4'   6   -0.013857    0.468269    0.180424   -21.00000    0.10637    0.17504 =
         0.34785   -0.06660    0.15991   -0.03681
O5'   6    0.511027    0.199413    0.318390   -21.00000    0.16285    0.14786 =
         0.12255    0.05344    0.12306    0.07842
O1'   6    0.104241    0.547004    0.177557   -21.00000    0.19446    0.13007 =
         0.60840   -0.06735    0.22410    0.01188
O2'   6    0.074265    0.363999    0.161252   -21.00000    0.17066    0.19371 =
         0.13307   -0.05586    0.06796    0.02385
part 0
HKLF 4 1  1.0000  0.0000  0.0000  0.0000 -1.0000  0.0000 -1.0000  0.0000 -1.0000
REM  1 in P2(1)/n                    P21/c
REM R1 =  0.0652 for   4317 Fo > 4sig(Fo)  and  0.1373 for all   8130 data
REM    500 parameters refined using     18 restraints
END
WGHT      0.0549      1.8149
REM Highest difference peak  0.382,  deepest hole -0.324,  1-sigma level  0.063
Q1    1   0.0338  0.5419  0.2063  11.00000  0.05    0.38
Q2    1   0.0526  0.5076  0.1023  11.00000  0.05    0.35
Q3    1  -0.0449  0.4456  0.0903  11.00000  0.05    0.31
Q4    1   0.0219  0.5737  0.1177  11.00000  0.05    0.28
Q5    1  -0.0180  0.3878  0.1794  11.00000  0.05    0.28
Q6    1  -0.0716  0.4759  0.1110  11.00000  0.05    0.27
Q7    1   0.0896  0.5485  0.2066  11.00000  0.05    0.26
Q8    1   0.3091  0.3211  0.3849  11.00000  0.05    0.26
Q9    1   0.3519  0.0210  0.4791  11.00000  0.05    0.24
Q10   1   0.2394  0.5784  0.3584  11.00000  0.05    0.23
Q11   1   0.3908  0.6253  0.4983  11.00000  0.05    0.23
Q12   1   0.0859  0.4985  0.1777  11.00000  0.05    0.23
Q13   1   0.0270  0.3537 -0.0137  11.00000  0.05    0.23
Q14   1   0.1602  0.6804  0.0141  11.00000  0.05    0.23
Q15   1   0.4227  0.1713  0.3829  11.00000  0.05    0.23
Q16   1   0.3878  0.6182  0.4224  11.00000  0.05    0.23
Q17   1   0.1795  0.4047  0.2225  11.00000  0.05    0.22
Q18   1   0.1282 -0.1611  0.0198  11.00000  0.05    0.22
Q19   1   0.4140  0.1567  0.2829  11.00000  0.05    0.21
Q20   1   0.0747  0.7595  0.3300  11.00000  0.05    0.21
;
data_global
_journal_date_recd_electronic     2012-01-08
_journal_date_accepted     2012-01-14
_journal_name_full     'Acta Crystallographica, Section E'
_journal_year     2012
_journal_volume     68
_journal_issue      2
_journal_page_first     m180
_journal_page_last     m180
_journal_paper_category     QM
_journal_paper_doi     10.1107/S1600536812001766
_journal_coeditor_code     HY2506
_publ_contact_author_name     'Ying-Chun Wang'
_publ_contact_author_address
;
College of Chemistry and Chemical Engineering
Southeast University
Nanjing 210096
People's Republic of China
;
_publ_contact_author_email     wangyc33@yahoo.com.cn
_publ_contact_author_fax     '862552090598'
_publ_contact_author_phone     '862552090598'
_publ_section_title
;
Allyl(ferrocenylmethyl)dimethylammonium perchlorate
;
loop_
    _publ_author_name
    _publ_author_footnote
    _publ_author_address
    'Wang, Ying-Chun' .
;
College of Chemistry and Chemical Engineering
Southeast University
Nanjing 210096
People's Republic of China
;
