# Supplementary material for: All­yl(ferrocenylmeth­yl)dimethyl­ammonium perchlorate
Source: Acta Crystallogr Sect E Struct Rep Online. 2012 Jan 21;68(Pt 2):m180. doi: 10.1107/S1600536812001766 (PMC3274906; doi:10.1107/S1600536812001766)
Supplement: Supplementary file 2 [file e-68-0m180-Isup2.hkl]

# 
# h,k,l, Fc-squared, Fo-squared, sigma(Fo-squared) and status flag 
# 
data_I
_shelx_title ' 1 in P2(1)/n                    P21/c' 
_shelx_refln_list_code          4 
_shelx_F_calc_maximum      591.12 
_exptl_crystal_F_000      1599.75 
_reflns_d_resolution_high  0.7700 
 
loop_ 
 _symmetry_equiv_pos_as_xyz 
 'x, y, z' 
 '-x, y+1/2, -z+1/2' 
 '-x, -y, -z' 
 'x, -y-1/2, z-1/2' 
 
_cell_length_a    15.1650 
_cell_length_b    10.8580 
_cell_length_c    25.9760 
_cell_angle_alpha  90.000 
_cell_angle_beta  123.840 
_cell_angle_gamma  90.000 
 
_shelx_F_squared_multiplier     1.000 
 
loop_ 
 _refln_index_h 
 _refln_index_k 
 _refln_index_l 
 _refln_F_squared_calc 
 _refln_F_squared_meas 
 _refln_F_squared_sigma 
 _refln_observed_status 
   2   0   0    32550.89    30982.90    452.76 o 
   3   0   0     3123.90     3060.32    207.62 o 
   4   0   0     6729.06     7147.93    349.29 o 
   5   0   0      476.92      454.19     39.24 o 
   6   0   0    18782.09    18316.47    589.05 o 
   7   0   0     1755.54     1573.62    101.63 o 
   8   0   0    11148.10     9989.33    721.34 o 
   9   0   0     2299.97     2578.85    209.98 o 
  10   0   0      131.65       62.16     35.32 o 
  11   0   0      190.61      172.15     50.29 o 
  12   0   0     1484.79     1828.37    198.10 o 
  13   0   0       27.44       92.48     54.21 o 
  14   0   0        1.01       65.08     81.29 o 
  15   0   0       42.07       48.39     56.51 o 
  16   0   0        2.13      -21.40     54.28 o 
   2   1   0     4562.25     4089.47    156.76 o 
   3   1   0     3945.05     3960.13    139.17 o 
   4   1   0     7327.70     7566.14    295.76 o 
   5   1   0     1746.00     1858.24     56.79 o 
   6   1   0      116.33      158.72     12.45 o 
   7   1   0       34.89       29.09      8.64 o 
   8   1   0       14.00        4.77     14.98 o 
   9   1   0     1514.45     1639.41     99.39 o 
  10   1   0      131.35      197.23     33.69 o 
  11   1   0      108.36      105.28     33.75 o 
  12   1   0      335.41      424.09     53.69 o 
  13   1   0      356.03      344.44     55.71 o 
  14   1   0       14.61       52.12     38.86 o 
  15   1   0       27.40       40.73     35.63 o 
  16   1   0       11.61       13.79     55.65 o 
   0   2   0     5971.43     5382.27    261.64 o 
   1   2   0    54508.11    56113.10   1118.64 o 
   2   2   0     3570.76     3785.04     95.81 o 
   3   2   0     4273.74     4063.21     90.61 o 
   4   2   0       31.44       45.30     13.59 o 
   5   2   0    18177.32    18543.66    484.58 o 
   6   2   0      188.82      164.36     12.97 o 
   7   2   0     9493.72     9765.55    255.25 o 
   8   2   0       21.21        9.21     18.59 o 
   9   2   0       37.43       31.08     15.42 o 
  10   2   0      201.72      158.91     18.99 o 
  11   2   0      165.50      168.72     37.12 o 
  12   2   0       26.65       69.68     30.81 o 
  13   2   0      423.26      485.88     63.01 o 
  14   2   0        0.54       -3.96     25.93 o 
  15   2   0       24.32        2.24     35.76 o 
  16   2   0        0.02       43.53     45.59 o 
   1   3   0     1341.90     1221.49     42.77 o 
   2   3   0      567.46      651.74     19.76 o 
   3   3   0      609.27      626.39     22.40 o 
   4   3   0       27.68       50.36     11.18 o 
   5   3   0       93.88      108.14     10.54 o 
   6   3   0     4031.51     3814.28    106.92 o 
   7   3   0       10.58       32.17     14.14 o 
   8   3   0      119.35       86.59     23.41 o 
   9   3   0       10.30      -12.25     13.73 o 
  10   3   0      288.84      314.23     28.35 o 
  11   3   0      375.87      293.25     45.41 o 
  12   3   0       57.17       84.19     38.12 o 
  13   3   0       12.81       28.82     34.91 o 
  14   3   0       61.61       34.14     30.94 o 
  15   3   0       17.28       11.23     32.12 o 
   0   4   0      612.80      538.38     23.08 o 
   1   4   0      736.55      733.58     24.25 o 
   2   4   0      970.09      867.60     40.00 o 
   3   4   0     4058.37     4210.27    113.76 o 
   4   4   0     3985.84     4247.89    135.43 o 
   5   4   0     3075.07     2837.84    112.06 o 
   6   4   0      461.62      480.21     23.84 o 
   7   4   0      435.76      400.81     21.39 o 
   8   4   0      188.48      179.59     15.70 o 
   9   4   0       78.97       99.16     21.72 o 
  10   4   0        0.70       -6.70     18.27 o 
  11   4   0       14.97       29.51     26.35 o 
  12   4   0      195.30      247.33     50.27 o 
  13   4   0      104.77       97.84     39.93 o 
  14   4   0        1.23       24.39     37.58 o 
  15   4   0       19.11       75.46     43.02 o 
   1   5   0    17307.74    16457.21    442.80 o 
   2   5   0      157.08      157.09     22.32 o 
   3   5   0     1537.21     1537.16     46.71 o 
   4   5   0      113.90      128.98     15.12 o 
   5   5   0     1249.19     1479.35     64.02 o 
   6   5   0      196.24      176.19     19.21 o 
   7   5   0     3617.85     3202.31    253.19 o 
   8   5   0       70.03       91.22     17.52 o 
   9   5   0      583.59      545.54     43.56 o 
  10   5   0      425.31      381.58     38.18 o 
  11   5   0      205.77      211.99     31.52 o 
  12   5   0        8.33       45.84     35.25 o 
  13   5   0        1.65        1.37     29.74 o 
  14   5   0        2.21       35.97     34.80 o 
  15   5   0       22.39       44.29     42.08 o 
   0   6   0    10083.65    10515.99    422.58 o 
   1   6   0      999.99      867.67     29.52 o 
   2   6   0     4889.99     4550.42    150.55 o 
   3   6   0     1188.06     1214.40     62.10 o 
   4   6   0      849.24      991.37     40.89 o 
   5   6   0      591.80      590.34     32.31 o 
   6   6   0      507.57      401.26     33.91 o 
   7   6   0        4.57       89.79     39.74 o 
   8   6   0      836.89      851.07     50.18 o 
   9   6   0       97.70      131.92     31.06 o 
  10   6   0      179.00      180.82     32.13 o 
  11   6   0      334.25      354.04     45.29 o 
  12   6   0       47.91       61.80     34.70 o 
  13   6   0       12.02      -22.22     32.06 o 
  14   6   0       20.03        6.54     37.85 o 
   1   7   0      402.96      379.45     21.94 o 
   2   7   0     4699.52     4226.14    130.95 o 
   3   7   0        4.28       -9.51      9.51 o 
   4   7   0     3010.83     2937.28    150.36 o 
   5   7   0      653.11      619.38     34.68 o 
   6   7   0     1199.42     1350.53     66.91 o 
   7   7   0       63.34       39.77     23.12 o 
   8   7   0      148.51      112.04     22.09 o 
   9   7   0        3.71       45.36     21.15 o 
  10   7   0       32.77       40.36     29.75 o 
  11   7   0      137.10      168.74     43.29 o 
  12   7   0      149.25       97.75     44.43 o 
  13   7   0       54.48       42.03     43.65 o 
  14   7   0       42.54        7.28     38.37 o 
   0   8   0      613.33      609.83     83.75 o 
   1   8   0        9.55       36.77     17.21 o 
   2   8   0       14.95      141.07     21.01 o 
   3   8   0      134.95      150.22     29.21 o 
   4   8   0       45.02       94.22     30.04 o 
   5   8   0      553.50      484.07     41.73 o 
   6   8   0        0.71       23.20     19.76 o 
   7   8   0      487.92      422.11     47.79 o 
   8   8   0       52.38       98.35     46.46 o 
   9   8   0       15.57       29.68     28.82 o 
  10   8   0        7.86       32.53     28.09 o 
  11   8   0        0.13       64.41     67.66 o 
  12   8   0       21.90       -7.84     37.34 o 
  13   8   0        0.13       -3.03     38.74 o 
   1   9   0       24.87       21.53     15.51 o 
   2   9   0     1163.97     1126.86     64.57 o 
   3   9   0      130.05      171.62     25.64 o 
   4   9   0      442.08      474.09     38.77 o 
   5   9   0      527.72      568.21     52.62 o 
   6   9   0     1655.03     1698.15    102.64 o 
   7   9   0        2.20       34.94     26.46 o 
   8   9   0       10.59       45.82     24.80 o 
   9   9   0       59.30       14.80     28.45 o 
  10   9   0        0.33      -38.55     38.55 o 
  11   9   0      185.86      135.29     45.50 o 
  12   9   0        5.31       66.79     66.62 o 
   0  10   0       18.22       46.22     40.61 o 
   1  10   0      133.07      187.46     35.54 o 
   2  10   0       40.77       98.01     29.86 o 
   3  10   0      162.84      235.52     32.39 o 
   4  10   0       23.39       97.90     34.86 o 
   5  10   0        0.25       49.87     24.97 o 
   6  10   0      207.05      216.52     36.98 o 
   7  10   0       29.91       33.52     36.80 o 
   8  10   0      190.79      254.91     44.00 o 
   9  10   0        0.25        7.09     28.28 o 
  10  10   0      120.01      162.74     46.54 o 
  11  10   0       41.61       95.53     50.55 o 
   1  11   0      461.96      580.77     64.32 o 
   2  11   0       45.23       59.61     32.73 o 
   3  11   0       20.91       73.78     32.02 o 
   4  11   0       19.37        8.76     27.53 o 
   5  11   0       51.59        7.85     21.12 o 
   6  11   0       29.96       43.16     26.10 o 
   7  11   0      150.88      122.73     34.75 o 
   8  11   0        3.92       32.37     36.62 o 
   9  11   0       30.05       97.22     56.58 o 
  10  11   0       10.27       -0.64     39.37 o 
   0  12   0       24.25       24.31     39.20 o 
   1  12   0       66.52       20.45     30.04 o 
   2  12   0       84.10       24.66     37.05 o 
   3  12   0      440.00      534.57     69.65 o 
   4  12   0       13.97       15.60     31.52 o 
   5  12   0      224.40      218.31     55.03 o 
   6  12   0        7.59       16.20     32.41 o 
   7  12   0        1.18       47.03     34.66 o 
   8  12   0        0.05      -33.93     58.31 o 
   1  13   0        0.03       -2.25     32.10 o 
   2  13   0       58.36       56.98     46.71 o 
   3  13   0        8.42       26.67     46.38 o 
   4  13   0       63.23      135.51     50.54 o 
   5  13   0        1.21       30.53     38.59 o 
   6  13   0      189.39       69.36     46.28 o 
   0  14   0       28.53      -16.19     58.43 o 
   1  14   0       35.45       62.21     47.97 o 
 -16   1   1       75.29       89.65     48.66 o 
 -15   1   1       71.72       75.63     40.84 o 
 -14   1   1       38.44       66.01     32.62 o 
 -13   1   1      228.56      271.87     49.37 o 
 -12   1   1        6.11      -11.42     26.35 o 
 -11   1   1        0.50       40.32     28.84 o 
 -10   1   1       45.19       85.19     14.65 o 
  -9   1   1      189.92      210.29     18.64 o 
  -8   1   1     4471.91     3930.43    223.53 o 
  -7   1   1     3968.08     3761.70     90.59 o 
  -6   1   1     1099.58     1185.14     29.76 o 
  -5   1   1      794.63      641.62     35.00 o 
  -4   1   1    10517.26    11279.46    239.76 o 
  -3   1   1    11341.54    11308.39    594.20 o 
  -2   1   1    11758.39    12825.83    192.67 o 
   2   1   1    50314.18    53669.14    849.50 o 
   3   1   1      465.81      533.34     19.14 o 
   4   1   1     6086.28     5697.49    214.26 o 
   5   1   1     1156.94     1287.14     44.83 o 
   6   1   1      204.35      215.06     23.58 o 
   7   1   1      786.75      715.72     29.67 o 
   8   1   1      321.28      327.15     34.51 o 
   9   1   1     2408.41     2534.44    146.07 o 
  10   1   1     1331.46     1400.21    101.23 o 
  11   1   1      113.41       91.83     28.53 o 
  12   1   1      158.50      168.96     37.66 o 
  13   1   1       79.10       83.55     34.01 o 
  14   1   1      152.06      208.30     54.99 o 
  15   1   1       34.61       92.50     48.36 o 
 -16   2   1       22.54       95.27     69.00 o 
 -15   2   1       25.46      -14.01     33.25 o 
 -14   2   1       96.75       63.41     44.07 o 
 -13   2   1      233.98      271.67     51.90 o 
 -12   2   1      124.40      126.05     36.02 o 
 -11   2   1       36.06       52.08     37.72 o 
 -10   2   1      682.87      752.11     55.15 o 
  -9   2   1      107.35      125.34     26.13 o 
  -8   2   1      555.02      539.77     38.05 o 
  -7   2   1     1682.35     1712.70     47.93 o 
  -6   2   1     2742.42     2825.71     75.21 o 
  -5   2   1     5436.95     5498.99    132.24 o 
  -4   2   1     7090.14     7474.38    187.11 o 
  -3   2   1      194.69      201.24     17.10 o 
  -2   2   1    41339.51    42984.05    885.96 o 
  -1   2   1      405.92      451.23     28.93 o 
   0   2   1     4313.69     4407.32    170.42 o 
   1   2   1    29241.31    28392.10   1509.18 o 
   2   2   1     1187.20     1223.52     36.84 o 
   3   2   1      567.57      513.56     16.96 o 
   4   2   1    13939.40    14753.60    353.20 o 
   5   2   1        0.10       -4.37      4.37 o 
   6   2   1     4691.45     4106.49    238.42 o 
   7   2   1     1596.71     1664.56     63.57 o 
   8   2   1     1046.23     1004.18     53.51 o 
   9   2   1      205.97      209.74     30.08 o 
  10   2   1       36.80       27.14     23.07 o 
  11   2   1       47.59       -7.82     23.76 o 
  12   2   1       41.00      158.28     35.68 o 
  13   2   1       35.37       24.85     27.13 o 
  14   2   1       85.44       86.98     55.37 o 
  15   2   1       36.75        4.60     35.02 o 
 -16   3   1       17.73       11.98     38.07 o 
 -15   3   1       44.94       18.06     32.43 o 
 -14   3   1        5.19      -17.86     29.93 o 
 -13   3   1       75.25      178.52     47.45 o 
 -12   3   1      197.96      217.39     39.51 o 
 -11   3   1      955.87      957.71     58.89 o 
 -10   3   1       21.44       38.80     30.35 o 
  -9   3   1      939.45      950.46     56.89 o 
  -8   3   1       70.99       76.22     12.82 o 
  -7   3   1       11.56       10.76      8.60 o 
  -6   3   1      470.47      479.39     29.40 o 
  -5   3   1     1870.22     1904.98     80.73 o 
  -4   3   1      261.84      323.53     18.91 o 
  -3   3   1    17718.86    18815.47    528.41 o 
  -2   3   1      195.78      187.56      7.27 o 
  -1   3   1     3991.72     4188.44    142.37 o 
   0   3   1      322.49      296.57     17.34 o 
   1   3   1    11093.08    11705.84    280.72 o 
   2   3   1        1.49       37.67      9.75 o 
   3   3   1     2267.77     2175.71     99.23 o 
   4   3   1      506.09      580.31     19.98 o 
   5   3   1     2398.27     2773.08     74.22 o 
   6   3   1      692.48      633.61     23.86 o 
   7   3   1     4694.85     4598.10    156.35 o 
   8   3   1      414.18      429.17     29.56 o 
   9   3   1     1399.29     1508.00     73.52 o 
  10   3   1        0.34        6.02     18.11 o 
  11   3   1        3.10       40.55     29.91 o 
  12   3   1        3.23       20.17     29.02 o 
  13   3   1       24.94       77.61     45.56 o 
  14   3   1       96.03       68.54     36.27 o 
  15   3   1       59.65       93.87     42.12 o 
 -16   4   1        8.06      -13.21     46.01 o 
 -15   4   1      100.35       68.88     39.59 o 
 -14   4   1       39.01       16.81     30.98 o 
 -13   4   1        9.68       28.46     27.89 o 
 -12   4   1       21.44        7.52     22.40 o 
 -11   4   1       46.63       34.67     19.30 o 
 -10   4   1       55.29       52.31     18.64 o 
  -9   4   1      169.94      199.47     19.86 o 
  -8   4   1     1583.24     1615.10     76.97 o 
  -7   4   1     2125.32     1960.53     68.13 o 
  -6   4   1      238.32      293.18     24.72 o 
  -5   4   1     1481.61     1439.84     55.57 o 
  -4   4   1      446.30      375.72     18.41 o 
  -3   4   1        3.51        7.65     10.11 o 
  -2   4   1      496.07      514.15     39.07 o 
  -1   4   1     1564.09     1287.68     63.70 o 
   0   4   1     2937.36     2731.10     59.93 o 
   1   4   1     9009.52     8783.44    205.53 o 
   2   4   1      189.68      169.07     12.09 o 
   3   4   1     7052.57     6408.88    175.49 o 
   4   4   1     2389.18     2132.45     95.72 o 
   5   4   1     2740.98     2839.71     88.81 o 
   6   4   1      568.93      513.84     25.43 o 
   7   4   1        1.76       -3.91      8.56 o 
   8   4   1      110.28      135.88     26.58 o 
   9   4   1     1048.24      947.92     62.12 o 
  10   4   1       76.98      109.39     30.27 o 
  11   4   1      162.61      231.92     39.52 o 
  12   4   1        4.34       24.23     28.93 o 
  13   4   1      208.71      239.04     71.71 o 
  14   4   1       14.92       11.29     67.43 o 
  15   4   1        0.43        4.39     32.27 o 
 -15   5   1        3.56       57.22     42.46 o 
 -14   5   1        0.14       23.96     35.16 o 
 -13   5   1       47.98       84.16     43.65 o 
 -12   5   1       48.29       22.56     22.61 o 
 -11   5   1       13.12       29.18     19.23 o 
 -10   5   1      217.37      230.09     32.00 o 
  -9   5   1       20.25       26.73     20.57 o 
  -8   5   1      849.98      911.86     55.77 o 
  -7   5   1        2.32       23.29     14.05 o 
  -6   5   1      491.21      613.99     37.20 o 
  -5   5   1      238.26      222.28     18.14 o 
  -4   5   1     1186.37     1172.63     42.49 o 
  -3   5   1       64.09       77.24      9.07 o 
  -2   5   1     2088.55     2056.43     55.84 o 
  -1   5   1      442.11      459.49     20.90 o 
   0   5   1     1044.76     1061.38     39.10 o 
   1   5   1        5.20       42.66     14.04 o 
   2   5   1     5650.58     5794.83    176.96 o 
   3   5   1       52.38       71.15     11.40 o 
   4   5   1     2930.36     3368.15    127.65 o 
   5   5   1        0.07       39.84     23.56 o 
   6   5   1       11.52       47.05     13.95 o 
   7   5   1      521.17      487.73     41.55 o 
   8   5   1      100.14      103.68     17.58 o 
   9   5   1      172.49      195.74     30.98 o 
  10   5   1      159.39      200.56     44.33 o 
  11   5   1      117.49      114.15     37.47 o 
  12   5   1       61.26       75.65     37.42 o 
  13   5   1       26.87       45.83     34.89 o 
  14   5   1        6.63       33.78     39.74 o 
 -15   6   1       21.61       16.32     42.56 o 
 -14   6   1       98.69       30.42     39.90 o 
 -13   6   1        2.65      -12.27     37.19 o 
 -12   6   1      196.13      257.25     49.58 o 
 -11   6   1       92.87       37.78     23.58 o 
 -10   6   1       68.07       52.19     24.42 o 
  -9   6   1     1254.26     1139.43     67.18 o 
  -8   6   1        6.82       58.43     39.00 o 
  -7   6   1      146.56      100.44     22.82 o 
  -6   6   1     1096.87     1248.92     57.43 o 
  -5   6   1     1254.91     1231.09     49.90 o 
  -4   6   1     2724.20     2506.04     88.44 o 
  -3   6   1     3177.35     3062.48    108.11 o 
  -2   6   1      939.85      956.46     70.27 o 
  -1   6   1     2247.94     2300.94     70.00 o 
   0   6   1     1415.84     1367.10     67.82 o 
   1   6   1      421.97      486.50     19.86 o 
   2   6   1      153.86      133.74     14.33 o 
   3   6   1     3928.80     3757.49    120.66 o 
   4   6   1       53.96       62.16     19.42 o 
   5   6   1      362.23      426.21     29.61 o 
   6   6   1      191.25      291.25     35.34 o 
   7   6   1      115.36      156.76     23.71 o 
   8   6   1      384.21      361.43     30.36 o 
   9   6   1        0.97       10.68     20.26 o 
  10   6   1        6.85       -1.32     28.17 o 
  11   6   1      159.97      133.99     35.04 o 
  12   6   1       82.58       78.68     38.72 o 
  13   6   1        0.99       18.26     35.53 o 
  14   6   1       17.73       57.08     48.52 o 
 -14   7   1       27.65       22.09     37.70 o 
 -13   7   1       10.78       29.81     40.19 o 
 -12   7   1        0.03       20.92     26.53 o 
 -11   7   1        2.97       19.70     22.25 o 
 -10   7   1        2.58       32.99     26.97 o 
  -9   7   1      180.13      140.97     24.65 o 
  -8   7   1      177.07      192.19     33.16 o 
  -7   7   1       13.31       14.70     17.24 o 
  -6   7   1     1122.55     1121.82     56.45 o 
  -5   7   1      786.00      683.57     34.59 o 
  -4   7   1       11.05       30.04     20.22 o 
  -3   7   1        3.70        4.23     11.43 o 
  -2   7   1       89.71       79.59     14.61 o 
  -1   7   1     2494.07     2403.84    158.68 o 
   0   7   1     3665.88     3323.80    210.29 o 
   1   7   1      129.39      162.14     21.88 o 
   2   7   1     2396.24     2222.25     78.12 o 
   3   7   1     2632.90     2264.02    175.42 o 
   4   7   1      248.26      281.80     23.70 o 
   5   7   1       40.11       33.40     17.45 o 
   6   7   1        5.85       10.23     15.45 o 
   7   7   1      457.95      522.33     42.53 o 
   8   7   1      682.81      574.91     43.86 o 
   9   7   1      398.81      414.40     70.23 o 
  10   7   1       48.94       19.65     23.68 o 
  11   7   1       95.38       87.45     35.20 o 
  12   7   1        0.74      -11.09     37.91 o 
  13   7   1       12.19       12.84     41.33 o 
 -13   8   1       88.66      138.49     57.96 o 
 -12   8   1       60.66       67.49     37.24 o 
 -11   8   1      144.01       79.15     34.56 o 
 -10   8   1      848.34      833.03     81.33 o 
  -9   8   1      131.68      155.30     29.56 o 
  -8   8   1        1.73       53.42     21.96 o 
  -7   8   1       22.16       -2.17     28.88 o 
  -6   8   1       43.39       40.66     22.79 o 
  -5   8   1      290.85      287.64     37.94 o 
  -4   8   1     2445.82     2367.20    110.38 o 
  -3   8   1      147.54      163.70     28.93 o 
  -2   8   1     8648.10     8922.77    368.63 o 
  -1   8   1        0.08       18.01     19.64 o 
   0   8   1      530.58      486.38     41.65 o 
   1   8   1       30.80       12.36     19.35 o 
   2   8   1     1028.56      950.13     60.82 o 
   3   8   1        2.03      -11.33     11.62 o 
   4   8   1     2831.97     2686.61    127.77 o 
   5   8   1      289.51      327.64     29.36 o 
   6   8   1     1166.74     1107.11     61.92 o 
   7   8   1      546.89      455.08     40.02 o 
   8   8   1      660.29      704.34     55.46 o 
   9   8   1        2.77      -35.69     35.69 o 
  10   8   1       56.77       39.57     31.02 o 
  11   8   1        0.78       41.19     34.64 o 
  12   8   1       57.43       44.73     46.84 o 
  13   8   1       54.34       48.71     50.94 o 
 -12   9   1        5.93       29.53     37.55 o 
 -11   9   1        2.65       36.13     36.52 o 
 -10   9   1       14.64       -6.51     28.07 o 
  -9   9   1       57.88       15.26     22.12 o 
  -8   9   1      320.22      281.23     40.42 o 
  -7   9   1       71.68      123.39     31.24 o 
  -6   9   1      480.22      527.13     47.06 o 
  -5   9   1      205.25      295.33     35.92 o 
  -4   9   1       86.30      148.66     27.60 o 
  -3   9   1       37.54       55.60     24.30 o 
  -2   9   1       46.72       93.34     20.79 o 
  -1   9   1      290.16      290.71     31.66 o 
   0   9   1      779.50      829.14     60.02 o 
   1   9   1      148.03      248.23     27.12 o 
   2   9   1      570.69      623.92     45.54 o 
   3   9   1      220.36      203.14     29.46 o 
   4   9   1      211.04      279.47     59.28 o 
   5   9   1        2.61       26.16     21.01 o 
   6   9   1      251.95      315.50     48.25 o 
   7   9   1      172.26      175.96     31.91 o 
   8   9   1      170.13      161.52     39.25 o 
   9   9   1        1.24       22.23     26.90 o 
  10   9   1      147.92      132.63     39.07 o 
  11   9   1        0.03       33.98     36.35 o 
  12   9   1       65.93       26.47     49.43 o 
 -11  10   1        2.58       54.96     61.07 o 
 -10  10   1        0.30        6.56     29.81 o 
  -9  10   1      385.32      414.76     66.82 o 
  -8  10   1       12.05       33.35     29.41 o 
  -7  10   1      295.19      284.40     42.86 o 
  -6  10   1       78.00       38.50     21.23 o 
  -5  10   1      288.88      245.82     56.77 o 
  -4  10   1       17.49        4.81     17.59 o 
  -3  10   1        7.63       21.23     25.60 o 
  -2  10   1       34.92       41.02     20.14 o 
  -1  10   1      303.73      335.08     44.70 o 
   0  10   1       31.20       39.95     24.75 o 
   1  10   1      137.91      108.95     31.71 o 
   2  10   1        0.03      -15.00     15.87 o 
   3  10   1     1458.13     1462.30     88.77 o 
   4  10   1        0.13       27.89     20.47 o 
   5  10   1      237.57      263.67     38.41 o 
   6  10   1        3.83        0.18     20.96 o 
   7  10   1       43.75       31.20     26.66 o 
   8  10   1       35.36        4.28     28.55 o 
   9  10   1       29.30       -5.48     27.64 o 
  10  10   1       13.42       27.00     37.02 o 
  11  10   1       32.93       43.56     62.88 o 
 -10  11   1        3.27      -33.57     33.57 o 
  -9  11   1       16.20       56.52     38.21 o 
  -8  11   1       66.05       82.14     37.44 o 
  -7  11   1       64.44       53.70     31.76 o 
  -6  11   1       91.56       61.52     28.40 o 
  -5  11   1       85.42       92.43     32.15 o 
  -4  11   1      314.10      262.94     46.89 o 
  -3  11   1      147.03      142.36     39.91 o 
  -2  11   1        0.57       51.97     31.78 o 
  -1  11   1      122.90      139.01     45.23 o 
   0  11   1        1.41        8.61     31.14 o 
   1  11   1       17.42       12.40     26.58 o 
   2  11   1      158.36      205.97     39.05 o 
   3  11   1        4.00       17.35     28.46 o 
   4  11   1       83.11       25.83     29.65 o 
   5  11   1       47.18       47.93     32.18 o 
   6  11   1        0.79       59.07     29.67 o 
   7  11   1       21.51       -6.89     33.38 o 
   8  11   1        5.49       29.79     30.66 o 
   9  11   1        7.58       49.06     46.00 o 
  -8  12   1        1.85      -13.40     38.98 o 
  -7  12   1       37.42       39.64     38.38 o 
  -6  12   1        8.86       38.86     36.22 o 
  -5  12   1       60.08       47.32     40.56 o 
  -4  12   1       32.26       41.19     33.50 o 
  -3  12   1        8.10       23.58     30.34 o 
  -2  12   1        2.44       34.43     32.85 o 
  -1  12   1       35.81       53.68     33.83 o 
   0  12   1        0.12       17.00     31.54 o 
   1  12   1      125.39      175.44     64.25 o 
   2  12   1       21.36       72.83     34.90 o 
   3  12   1      173.91      149.83     78.18 o 
   4  12   1       34.24       23.90     38.70 o 
   5  12   1       13.63       94.47     39.69 o 
   6  12   1        0.60       -8.86     27.90 o 
   7  12   1        6.54       50.55     50.76 o 
   8  12   1       27.96        0.57     44.40 o 
  -6  13   1        9.43        0.66     33.00 o 
  -5  13   1       51.09       61.09     41.12 o 
  -4  13   1        0.07       65.65     46.77 o 
  -3  13   1      331.09      317.13     79.82 o 
  -2  13   1       14.20       60.95     40.66 o 
  -1  13   1      184.56      195.96     51.93 o 
   0  13   1        4.87        4.48     29.17 o 
   1  13   1       24.41       16.26     52.99 o 
   2  13   1        0.10       56.00     40.85 o 
   3  13   1       41.37       43.65     42.22 o 
   4  13   1        7.36        7.80     34.52 o 
   5  13   1      107.36       41.08     41.05 o 
  -2  14   1      115.50      186.05     68.68 o 
  -1  14   1        3.38       -0.33     32.00 o 
   0  14   1       28.22       49.61     41.74 o 
   1  14   1        2.52      -13.32     35.95 o 
 -16   0   2       38.49      107.53     62.82 o 
 -15   0   2      259.00      316.31     85.74 o 
 -14   0   2      679.00      637.13    111.73 o 
 -13   0   2       93.72      109.71     51.20 o 
 -12   0   2     1636.87     1717.65    185.02 o 
 -11   0   2      484.31      601.11     78.63 o 
 -10   0   2       57.40       67.53     21.68 o 
  -9   0   2      298.28      334.26     41.18 o 
  -8   0   2     2163.22     1982.97     90.19 o 
  -7   0   2     1252.62     1095.34     41.76 o 
  -6   0   2    22088.21    22791.59    846.20 o 
  -5   0   2      543.75      463.08     29.35 o 
  -4   0   2     4184.13     3585.76    126.31 o 
  -3   0   2      669.26      801.01     29.85 o 
   1   0   2        8.14       30.33      2.24 o 
   2   0   2   116080.15   122865.95   3352.85 o 
   3   0   2     1573.33     1610.83    140.66 o 
   4   0   2     3324.98     2892.96    181.44 o 
   5   0   2        6.21        7.98      9.12 o 
   6   0   2    16720.04    17126.96   1059.29 o 
   7   0   2      219.61      217.95     38.26 o 
   8   0   2      201.35      307.03     48.12 o 
   9   0   2       39.73       22.30     26.33 o 
  10   0   2      988.79      908.81    110.74 o 
  11   0   2     1046.40     1203.42    150.83 o 
  12   0   2      269.35      346.21     82.91 o 
  13   0   2      161.10       65.83     62.67 o 
  14   0   2      346.73      420.41     96.15 o 
  15   0   2       61.45       78.55     66.48 o 
 -16   1   2        4.04       -8.82     34.40 o 
 -15   1   2        5.34       -3.53     30.14 o 
 -14   1   2        5.04       -1.78     26.74 o 
 -13   1   2       25.20       92.32     36.86 o 
 -12   1   2        7.60        4.59     27.58 o 
 -11   1   2      393.95      433.68     50.11 o 
 -10   1   2     1509.85     1395.81     95.29 o 
  -9   1   2      445.13      360.52     21.70 o 
  -8   1   2     1391.77     1394.87     41.23 o 
  -7   1   2      154.26      163.73     10.00 o 
  -6   1   2      137.74      138.26      8.81 o 
  -5   1   2     2498.83     2504.17     55.21 o 
  -4   1   2       47.80       58.91      5.77 o 
  -3   1   2    78082.42    78396.57   2086.63 o 
  -2   1   2    30502.35    30310.04    840.92 o 
   1   1   2     3162.27     2524.86     91.38 o 
   2   1   2    16997.11    16158.92    485.30 o 
   3   1   2     9542.52    10322.37    248.74 o 
   4   1   2      127.44      161.99     18.21 o 
   5   1   2     1062.83     1070.50     38.88 o 
   6   1   2     1866.50     1969.03     65.13 o 
   7   1   2       45.25       49.55     15.21 o 
   8   1   2      388.57      433.19     43.15 o 
   9   1   2       86.19       99.74     26.56 o 
  10   1   2      419.59      516.66     54.08 o 
  11   1   2       75.21      120.43     33.06 o 
  12   1   2        0.93       59.72     58.50 o 
  13   1   2        5.77        7.19     29.59 o 
  14   1   2        1.21       27.83     35.15 o 
  15   1   2        0.59       36.72     41.85 o 
 -16   2   2      107.66       66.49     40.36 o 
 -15   2   2       22.28      -14.90     33.12 o 
 -14   2   2       34.17       43.08     33.42 o 
 -13   2   2       68.17       41.80     30.67 o 
 -12   2   2       64.40       35.88     30.65 o 
 -11   2   2      495.77      423.60     33.39 o 
 -10   2   2      715.19      670.33     40.86 o 
  -9   2   2      267.11      230.43     30.89 o 
  -8   2   2     1282.34     1170.93     38.77 o 
  -7   2   2    10575.03    11351.68    331.45 o 
  -6   2   2     1565.41     1644.56     45.83 o 
  -5   2   2      708.06      721.19     21.58 o 
  -4   2   2      535.46      487.15     20.83 o 
  -3   2   2     1404.66     1367.89     64.35 o 
  -2   2   2        0.38       41.48      9.92 o 
  -1   2   2    57307.21    60335.68    864.92 o 
   0   2   2     2555.10     2612.56     93.72 o 
   1   2   2    83716.71    88512.61   2882.46 o 
   2   2   2     1005.49     1107.68     26.68 o 
   3   2   2     2010.48     1856.22     45.47 o 
   4   2   2     2248.01     2022.99     60.45 o 
   5   2   2      399.72      291.38     15.87 o 
   6   2   2     1387.79     1377.45     56.31 o 
   7   2   2     7007.31     7393.95    265.93 o 
   8   2   2      322.34      278.05     35.02 o 
   9   2   2      572.46      498.29     68.26 o 
  10   2   2      502.83      577.88     57.12 o 
  11   2   2      238.93      266.21     44.41 o 
  12   2   2       56.36       25.50     32.02 o 
  13   2   2      119.43      154.29     49.07 o 
  14   2   2       19.79      -11.76     33.09 o 
  15   2   2       37.48       57.61     42.60 o 
 -16   3   2        0.18      -22.12     38.64 o 
 -15   3   2       37.74        9.63     33.66 o 
 -14   3   2       22.23       50.30     34.75 o 
 -13   3   2       19.74       48.04     38.49 o 
 -12   3   2      163.11      222.31     42.87 o 
 -11   3   2       66.70       99.21     31.97 o 
 -10   3   2      208.70      201.97     26.24 o 
  -9   3   2     1016.96      850.73     36.11 o 
  -8   3   2      228.19      265.67     18.53 o 
  -7   3   2      353.55      373.34     18.26 o 
  -6   3   2     4409.07     4181.18    263.18 o 
  -5   3   2      314.54      259.15     14.58 o 
  -4   3   2        2.57       20.19      6.23 o 
  -3   3   2      252.09      244.86     10.35 o 
  -2   3   2      940.91      924.62     30.30 o 
  -1   3   2        4.26       13.60      6.95 o 
   0   3   2    27949.48    29520.73    775.27 o 
   1   3   2        7.87       13.58      6.41 o 
   2   3   2      800.13      923.00     31.71 o 
   3   3   2      980.71      969.64     29.48 o 
   4   3   2      232.54      281.56     14.01 o 
   5   3   2     1711.60     1699.20     49.96 o 
   6   3   2     1482.29     1422.65     68.60 o 
   7   3   2      382.88      306.72     25.07 o 
   8   3   2      311.65      291.37     26.39 o 
   9   3   2      191.12      196.63     24.64 o 
  10   3   2       72.21       60.34     28.45 o 
  11   3   2       15.98       54.13     47.75 o 
  12   3   2      104.00      114.80     40.35 o 
  13   3   2       45.93       70.87     36.95 o 
  14   3   2        4.56       74.80     41.73 o 
  15   3   2        2.37      -12.40     33.33 o 
 -16   4   2       12.22      -15.02     34.74 o 
 -15   4   2        5.88       63.47     37.74 o 
 -14   4   2       54.53       32.15     34.44 o 
 -13   4   2        0.17      -12.13     26.47 o 
 -12   4   2       16.72       22.84     18.45 o 
 -11   4   2      545.46      539.11     52.51 o 
 -10   4   2      350.96      315.17     31.18 o 
  -9   4   2     1475.73     1342.26     54.52 o 
  -8   4   2      121.83      143.91     17.66 o 
  -7   4   2     1251.82     1258.26     51.17 o 
  -6   4   2      812.97      776.90     37.26 o 
  -5   4   2      215.10      232.17     16.14 o 
  -4   4   2      719.61      759.20     26.72 o 
  -3   4   2     3377.36     3434.66     80.94 o 
  -2   4   2      604.39      551.50     25.60 o 
  -1   4   2     7280.96     6674.32    239.81 o 
   0   4   2       14.60       39.89     10.96 o 
   1   4   2     6536.51     6781.20    189.24 o 
   2   4   2      151.07      157.84     17.72 o 
   3   4   2     1175.85     1039.48     43.13 o 
   4   4   2     1008.07     1026.51     37.25 o 
   5   4   2      799.50      757.58     31.34 o 
   6   4   2     2003.16     2094.75     81.06 o 
   7   4   2     2252.25     2106.32     82.52 o 
   8   4   2        5.94       46.84     17.65 o 
   9   4   2      747.00      728.89     51.96 o 
  10   4   2      245.19      228.26     30.02 o 
  11   4   2      305.49      319.11     47.41 o 
  12   4   2        2.62       34.10     38.41 o 
  13   4   2        0.03       10.49     37.12 o 
  14   4   2       30.54       52.81     44.18 o 
  15   4   2        8.30       12.48     36.73 o 
 -15   5   2       14.77       22.57     35.85 o 
 -14   5   2       42.89       43.82     31.64 o 
 -13   5   2      496.56      524.18     66.73 o 
 -12   5   2       74.66       52.91     23.72 o 
 -11   5   2        0.86       -6.94     18.82 o 
 -10   5   2        6.09       59.24     51.86 o 
  -9   5   2       28.26       45.92     20.64 o 
  -8   5   2      417.10      373.56     27.56 o 
  -7   5   2     1277.46     1326.52     54.51 o 
  -6   5   2      196.92      181.32     18.46 o 
  -5   5   2     5413.18     4889.79    154.41 o 
  -4   5   2      257.87      259.12     16.25 o 
  -3   5   2     1668.72     1793.00     76.59 o 
  -2   5   2      559.83      588.33     40.58 o 
  -1   5   2     1344.09     1260.79     62.70 o 
   0   5   2       18.30       27.02     11.35 o 
   1   5   2    11773.54    11862.96    334.07 o 
   2   5   2       75.30       92.09     11.56 o 
   3   5   2     3307.13     3420.97    104.55 o 
   4   5   2      260.24      276.35     24.76 o 
   5   5   2     5154.39     4814.06    329.86 o 
   6   5   2       85.76      128.02     16.70 o 
   7   5   2      306.03      315.61     29.56 o 
   8   5   2       29.75       51.02     21.77 o 
   9   5   2      112.46      100.01     25.19 o 
  10   5   2        1.36       52.86     24.76 o 
  11   5   2       27.33       81.18     40.24 o 
  12   5   2      124.40      110.85     38.21 o 
  13   5   2      159.86      249.60     56.04 o 
  14   5   2        7.29      -19.96     39.37 o 
 -15   6   2       24.19      -35.13     43.88 o 
 -14   6   2       46.58      114.43     81.23 o 
 -13   6   2       40.80       13.92     29.38 o 
 -12   6   2       80.49       90.91     29.24 o 
 -11   6   2       84.83       99.89     28.34 o 
 -10   6   2       58.25       49.24     20.93 o 
  -9   6   2       37.96      104.21     23.36 o 
  -8   6   2       25.98       29.30     15.21 o 
  -7   6   2      208.94      197.59     22.27 o 
  -6   6   2     1825.19     1960.19     80.90 o 
  -5   6   2      847.28      988.34     41.79 o 
  -4   6   2     4787.80     4569.79    195.52 o 
  -3   6   2      473.09      584.05     31.72 o 
  -2   6   2     1200.85     1099.62     35.38 o 
  -1   6   2     1299.34     1258.83     38.14 o 
   0   6   2      665.24      648.18     23.83 o 
   1   6   2      592.98      547.36     23.69 o 
   2   6   2     5605.52     5895.48    183.70 o 
   3   6   2      707.58      663.86     32.12 o 
   4   6   2     5111.74     5013.42    177.56 o 
   5   6   2      810.15      962.49     54.52 o 
   6   6   2     1199.58     1254.84     66.57 o 
   7   6   2       64.16       64.34     27.04 o 
   8   6   2        2.60       35.34     21.44 o 
   9   6   2       79.15      118.63     33.74 o 
  10   6   2      152.36      166.14     38.58 o 
  11   6   2      154.00       62.60     29.45 o 
  12   6   2       71.41      104.94     42.96 o 
  13   6   2       31.67       60.15     44.33 o 
  14   6   2       33.69       29.09     98.38 o 
 -14   7   2        0.01      -19.20     44.46 o 
 -13   7   2        4.99       -7.69     33.25 o 
 -12   7   2      275.18      255.48     46.52 o 
 -11   7   2      133.17      224.71     36.26 o 
 -10   7   2      933.06      873.79     68.91 o 
  -9   7   2      207.46      251.72     30.97 o 
  -8   7   2      604.21      719.50     49.79 o 
  -7   7   2      222.22      281.76     28.61 o 
  -6   7   2       40.67       54.20     24.89 o 
  -5   7   2      290.06      280.44     30.22 o 
  -4   7   2     2505.81     2893.58    127.28 o 
  -3   7   2      292.06      261.01     24.05 o 
  -2   7   2     4473.85     3359.19    299.84 o 
  -1   7   2      198.32      179.78     24.95 o 
   0   7   2     9064.26     8554.10    271.74 o 
   1   7   2      961.15      973.46     38.96 o 
   2   7   2     3070.00     2745.22    112.52 o 
   3   7   2       11.64       53.77     20.87 o 
   4   7   2      727.75      754.72     41.71 o 
   5   7   2      190.71      204.71     38.44 o 
   6   7   2      472.58      479.87     43.62 o 
   7   7   2      378.37      386.92     35.94 o 
   8   7   2     1259.95     1262.63    110.02 o 
   9   7   2        1.23      -18.16     28.17 o 
  10   7   2      453.54      496.77     54.52 o 
  11   7   2       33.56        8.93     25.11 o 
  12   7   2       71.12       94.86     66.81 o 
  13   7   2       21.59      114.90     54.30 o 
 -14   8   2       15.90        7.10     41.70 o 
 -13   8   2       12.14        8.64     37.80 o 
 -12   8   2       37.43       93.54     48.47 o 
 -11   8   2        1.63       14.96     26.20 o 
 -10   8   2       22.58       47.31     29.17 o 
  -9   8   2        0.03       15.04     21.39 o 
  -8   8   2       15.66       29.59     23.11 o 
  -7   8   2      135.05      123.71     28.91 o 
  -6   8   2      229.58      306.93     33.43 o 
  -5   8   2        0.06       10.92     16.91 o 
  -4   8   2       12.73       32.85     29.11 o 
  -3   8   2       23.07       54.61     26.38 o 
  -2   8   2       96.98      155.12     20.83 o 
  -1   8   2      222.39      255.83     39.37 o 
   0   8   2       16.20       26.64     18.03 o 
   1   8   2        6.07       51.21     32.05 o 
   2   8   2      164.28      178.76     18.64 o 
   3   8   2      212.94      221.89     20.26 o 
   4   8   2        6.39       53.50     17.22 o 
   5   8   2       27.63       46.05     17.74 o 
   6   8   2      258.26      265.58     30.25 o 
   7   8   2       41.05      122.83     31.61 o 
   8   8   2       23.87       44.88     34.56 o 
   9   8   2       16.06       -0.51     25.99 o 
  10   8   2       40.75       84.34     36.38 o 
  11   8   2        2.19       17.38     31.44 o 
  12   8   2       25.09       12.43     40.92 o 
 -13   9   2       15.29       53.79     48.00 o 
 -12   9   2      111.14       72.34     41.24 o 
 -11   9   2       20.05       30.66     31.55 o 
 -10   9   2       42.30       45.35     29.45 o 
  -9   9   2      206.82      124.48     62.09 o 
  -8   9   2      252.88      354.54     41.65 o 
  -7   9   2       45.85       81.33     21.71 o 
  -6   9   2        3.08       24.55     21.09 o 
  -5   9   2      353.22      330.87     43.12 o 
  -4   9   2      891.95      908.35     61.23 o 
  -3   9   2      253.27      273.93     41.70 o 
  -2   9   2      245.88      191.52     24.90 o 
  -1   9   2        1.87        1.30     15.47 o 
   0   9   2     2171.92     2253.57    106.15 o 
   1   9   2      248.49      300.44     22.82 o 
   2   9   2       17.69       38.39     14.84 o 
   3   9   2      454.88      432.24     50.02 o 
   4   9   2       18.28       27.25     30.23 o 
   5   9   2      350.36      314.13     38.50 o 
   6   9   2       65.84       94.90     27.95 o 
   7   9   2      219.17      247.47     37.47 o 
   8   9   2      342.79      327.14     53.62 o 
   9   9   2       97.36       79.46     33.64 o 
  10   9   2       14.79        0.62     29.80 o 
  11   9   2       18.08       12.83     38.21 o 
 -12  10   2        1.06      -17.17     35.97 o 
 -11  10   2        7.38       -0.75     31.21 o 
 -10  10   2        1.78       67.80     65.79 o 
  -9  10   2       77.75       98.32     32.40 o 
  -8  10   2       17.81       70.57     31.96 o 
  -7  10   2        2.52       38.71     26.59 o 
  -6  10   2      225.25      248.07     39.35 o 
  -5  10   2      216.38      231.92     35.11 o 
  -4  10   2     1556.69     1602.06    117.02 o 
  -3  10   2       50.95      102.70     31.39 o 
  -2  10   2      318.12      266.69     45.05 o 
  -1  10   2       50.28       47.07     18.76 o 
   0  10   2      154.21      228.46     39.19 o 
   1  10   2       22.15        2.54     30.72 o 
   2  10   2      934.06      852.46     74.40 o 
   3  10   2       26.98      -17.68     19.29 o 
   4  10   2      828.04      811.92     62.03 o 
   5  10   2      262.99      274.16     39.33 o 
   6  10   2       27.34       40.32     26.89 o 
   7  10   2        0.63       -1.86     22.52 o 
   8  10   2        9.17      -11.43     33.79 o 
   9  10   2        0.27       13.66     30.66 o 
  10  10   2        0.85      -12.42     31.26 o 
 -10  11   2       26.86       19.55     42.43 o 
  -9  11   2       16.11       -7.16     28.88 o 
  -8  11   2       11.08       12.14     27.92 o 
  -7  11   2      245.64      297.35     44.01 o 
  -6  11   2       87.82       75.21     30.06 o 
  -5  11   2      770.33      748.77     66.55 o 
  -4  11   2       35.60       30.82     24.77 o 
  -3  11   2      146.39      178.63     42.06 o 
  -2  11   2       16.19       48.79     31.22 o 
  -1  11   2      316.79      349.24     49.42 o 
   0  11   2       19.04       68.70     28.66 o 
   1  11   2      222.06      261.02     45.33 o 
   2  11   2       28.58       25.40     26.18 o 
   3  11   2      253.97      304.05     52.70 o 
   4  11   2      153.24      107.32     43.64 o 
   5  11   2      501.12      490.54     72.33 o 
   6  11   2       74.43       75.94     43.20 o 
   7  11   2      152.15      109.88     40.92 o 
   8  11   2       14.61       28.31     41.12 o 
   9  11   2       46.12      -21.22     38.48 o 
  -9  12   2       96.02      147.74     63.65 o 
  -8  12   2       20.64       80.83     50.34 o 
  -7  12   2       26.62       -5.79     35.45 o 
  -6  12   2       22.06       -6.44     33.68 o 
  -5  12   2       11.50        8.78     29.99 o 
  -4  12   2       15.94       21.42     30.52 o 
  -3  12   2      204.52      287.21     72.15 o 
  -2  12   2        6.43        9.01     26.62 o 
  -1  12   2      334.64      340.76     53.47 o 
   0  12   2       26.34       36.93     36.74 o 
   1  12   2      267.25      269.75     55.85 o 
   2  12   2       23.31       35.05     31.17 o 
   3  12   2      169.25      199.81     48.90 o 
   4  12   2       27.69       -4.29     27.69 o 
   5  12   2        3.44       43.83     34.53 o 
   6  12   2       24.36       14.73     33.74 o 
   7  12   2      112.60        6.75     39.86 o 
  -6  13   2       18.91        0.28     30.72 o 
  -5  13   2        8.05      -11.39     30.70 o 
  -4  13   2       37.31       44.97     41.56 o 
  -3  13   2        1.83       15.17     33.05 o 
  -2  13   2       42.84       79.68     41.45 o 
  -1  13   2        6.47       21.20     34.53 o 
   0  13   2      162.09      131.08     44.64 o 
   1  13   2       10.56       22.71     33.37 o 
   2  13   2        5.70       19.65     40.63 o 
   3  13   2        0.16       33.18     37.78 o 
   4  13   2        0.10       14.92     31.60 o 
   5  13   2        1.42       59.39     41.97 o 
  -2  14   2       10.85       -6.58     35.55 o 
  -1  14   2       13.32       15.62     39.05 o 
   0  14   2        3.33       -0.65     29.57 o 
   1  14   2       29.24       49.38     66.09 o 
 -17   1   3        5.41       34.40     39.39 o 
 -16   1   3        2.66      -30.77     35.34 o 
 -15   1   3        8.37       42.26     59.49 o 
 -14   1   3      584.16      638.78     73.55 o 
 -13   1   3      307.11      306.07     44.42 o 
 -12   1   3      226.76      244.46     40.15 o 
 -11   1   3      189.81      181.55     20.33 o 
 -10   1   3     3106.45     2763.33    159.93 o 
  -9   1   3      892.41      860.96     30.72 o 
  -8   1   3      153.68      162.43     12.22 o 
  -7   1   3      178.58      153.60     14.14 o 
  -6   1   3     1578.20     1465.12     37.87 o 
  -5   1   3      561.03      485.34     16.12 o 
  -4   1   3      271.51      232.70     10.09 o 
  -3   1   3    23058.23    23714.31    450.47 o 
  -2   1   3    76365.99    80825.06   1232.37 o 
  -1   1   3     1197.70     1228.05     60.64 o 
   0   1   3       74.21       81.92      6.25 o 
   1   1   3      660.14      570.30     27.33 o 
   2   1   3    10299.36    10148.92    156.76 o 
   3   1   3     8214.26     7971.13    201.04 o 
   4   1   3     3668.68     3316.97     88.81 o 
   5   1   3     1788.56     1950.62     64.33 o 
   6   1   3     2329.85     2313.03     96.16 o 
   7   1   3      253.48      231.78     28.12 o 
   8   1   3     1658.35     1793.82    102.93 o 
   9   1   3       76.05      144.21     37.96 o 
  10   1   3      192.03      156.50     33.89 o 
  11   1   3      166.09       85.02     35.40 o 
  12   1   3       22.25      127.61     40.22 o 
  13   1   3      165.96      179.25     49.50 o 
  14   1   3       14.94       -0.52     41.21 o 
  15   1   3       35.03      -11.63     34.39 o 
 -17   2   3        1.29       28.61     35.08 o 
 -16   2   3        2.46      -27.01     35.50 o 
 -15   2   3       58.22       63.64     37.62 o 
 -14   2   3      213.54      288.53     48.12 o 
 -13   2   3       15.95        5.50     22.65 o 
 -12   2   3       81.91       29.25     42.71 o 
 -11   2   3       77.32       95.05     25.36 o 
 -10   2   3      580.68      562.13     26.42 o 
  -9   2   3      178.85      202.58     14.52 o 
  -8   2   3     1757.90     1652.73     52.63 o 
  -7   2   3     1182.61     1191.20     39.30 o 
  -6   2   3     6853.74     7376.13    195.53 o 
  -5   2   3      106.53       73.21      9.41 o 
  -4   2   3     8845.93     9762.81    218.68 o 
  -3   2   3      721.11      653.85     27.16 o 
  -2   2   3     4770.27     4924.22    212.67 o 
  -1   2   3    12318.71    12041.67    336.62 o 
   0   2   3    29915.44    30821.13    595.07 o 
   1   2   3       10.60       49.38      8.81 o 
   2   2   3    14267.56    16668.56    392.28 o 
   3   2   3      172.85      145.30     11.33 o 
   4   2   3      573.00      567.62     17.13 o 
   5   2   3      634.66      614.22     29.07 o 
   6   2   3      256.01      237.78     18.28 o 
   7   2   3      224.88      223.16     20.91 o 
   8   2   3     1118.16      938.34     83.86 o 
   9   2   3      303.38      332.36     44.87 o 
  10   2   3      221.63      321.97     47.75 o 
  11   2   3       28.22       40.99     28.71 o 
  12   2   3       86.66      153.74     48.25 o 
  13   2   3       21.58       10.64     39.75 o 
  14   2   3       15.38       37.15     43.71 o 
  15   2   3        2.10       20.96     49.78 o 
 -16   3   3       12.86       17.07     37.45 o 
 -15   3   3      351.64      423.80     74.10 o 
 -14   3   3      167.48      191.17     43.53 o 
 -13   3   3        2.77       27.94     27.48 o 
 -12   3   3        5.27       11.81     14.42 o 
 -11   3   3      262.32      249.99     32.14 o 
 -10   3   3       27.17       51.35     16.90 o 
  -9   3   3     3868.12     4086.89    146.28 o 
  -8   3   3      630.72      608.95     28.36 o 
  -7   3   3    10161.18    10672.78    330.38 o 
  -6   3   3     1038.01      994.38     36.05 o 
  -5   3   3     3392.86     3821.38     96.97 o 
  -4   3   3       11.90       27.55     11.58 o 
  -3   3   3    10029.25    10861.07    240.50 o 
  -2   3   3      198.90      199.46     13.67 o 
  -1   3   3    30035.75    30561.14    760.59 o 
   0   3   3      116.81      142.88     11.30 o 
   1   3   3     1198.05     1114.36     32.75 o 
   2   3   3      245.38      287.22     15.96 o 
   3   3   3    14299.31    14489.34    397.32 o 
   4   3   3      920.43      882.69     28.69 o 
   5   3   3       46.08       45.59     13.90 o 
   6   3   3       45.66       83.91     24.91 o 
   7   3   3       98.64      117.41     31.87 o 
   8   3   3      256.55      309.00     27.99 o 
   9   3   3      155.59      148.50     26.63 o 
  10   3   3      224.28      252.01     44.02 o 
  11   3   3      520.64      609.34     67.64 o 
  12   3   3      115.90      177.64     63.71 o 
  13   3   3        4.56       41.41     31.65 o 
  14   3   3        0.21      -31.87     33.21 o 
 -16   4   3       35.72       43.48     39.07 o 
 -15   4   3        0.35       29.96     33.95 o 
 -14   4   3       13.98        8.36     26.14 o 
 -13   4   3      734.89      729.97     76.21 o 
 -12   4   3        6.24       -0.84     21.98 o 
 -11   4   3      283.28      261.01     30.97 o 
 -10   4   3        4.36       16.63     18.52 o 
  -9   4   3      996.24      918.40     43.93 o 
  -8   4   3      556.67      460.59     26.33 o 
  -7   4   3        3.08       12.60     10.83 o 
  -6   4   3     1103.67      966.21     36.36 o 
  -5   4   3     8882.17     9137.73    258.70 o 
  -4   4   3      577.17      691.06     23.44 o 
  -3   4   3     8721.49     8832.33    257.90 o 
  -2   4   3        2.71       23.46      8.44 o 
  -1   4   3    11528.13    11092.90    449.60 o 
   0   4   3      365.67      352.86     16.94 o 
   1   4   3      115.15      114.67     11.36 o 
   2   4   3        7.19       45.64     10.45 o 
   3   4   3     2902.07     3235.52    108.78 o 
   4   4   3       15.96       10.93     14.57 o 
   5   4   3     3833.93     3754.95    122.25 o 
   6   4   3      176.29      203.32     15.37 o 
   7   4   3     1558.94     1492.76     77.19 o 
   8   4   3     1270.40     1345.59     78.55 o 
   9   4   3      270.66      230.70     30.22 o 
  10   4   3       30.94      -15.93     39.86 o 
  11   4   3        3.25       -0.65     26.64 o 
  12   4   3        9.72       25.49     35.85 o 
  13   4   3        7.40       -6.61     28.63 o 
  14   4   3       13.84       69.55     44.69 o 
 -16   5   3        1.52        7.02     45.17 o 
 -15   5   3        2.99       22.32     31.52 o 
 -14   5   3      138.15       55.92     36.14 o 
 -13   5   3       41.23       18.20     22.70 o 
 -12   5   3       34.52       49.27     35.05 o 
 -11   5   3      258.32      252.97     30.81 o 
 -10   5   3      583.99      689.98     40.69 o 
  -9   5   3       71.37       83.00     23.49 o 
  -8   5   3        5.77       19.84     16.85 o 
  -7   5   3      369.38      344.25     25.90 o 
  -6   5   3      816.95      724.95     33.37 o 
  -5   5   3       81.39       72.91     11.86 o 
  -4   5   3      188.39      145.24     18.20 o 
  -3   5   3      613.10      611.54     31.03 o 
  -2   5   3     1153.79     1034.48     41.22 o 
  -1   5   3       63.04       65.07     12.55 o 
   0   5   3      789.71      845.44     28.39 o 
   1   5   3     1199.45     1087.45     41.12 o 
   2   5   3     1502.48     1493.62     62.38 o 
   3   5   3       12.72       14.91     11.27 o 
   4   5   3      649.14      788.41     43.48 o 
   5   5   3       71.27       88.39     25.34 o 
   6   5   3      390.03      372.63     25.07 o 
   7   5   3        0.18      -14.09     20.87 o 
   8   5   3        5.02       20.83     21.12 o 
   9   5   3      164.71      200.59     30.82 o 
  10   5   3      130.12      146.50     28.76 o 
  11   5   3        1.09      -19.81     29.45 o 
  12   5   3       43.84       44.50     38.66 o 
  13   5   3       12.61        0.96     40.84 o 
  14   5   3        2.59       15.54     38.48 o 
 -15   6   3       65.46      140.72     57.95 o 
 -14   6   3       18.20      -22.45     39.03 o 
 -13   6   3       32.16       37.89     27.28 o 
 -12   6   3      327.46      337.05     43.56 o 
 -11   6   3      120.86      131.92     27.09 o 
 -10   6   3        1.91        1.26     13.41 o 
  -9   6   3      174.09      206.25     27.74 o 
  -8   6   3      466.52      508.33     35.91 o 
  -7   6   3     1005.04     1061.40     50.33 o 
  -6   6   3      127.40      125.23     16.61 o 
  -5   6   3      188.64      198.79     21.52 o 
  -4   6   3       44.54       71.78     16.84 o 
  -3   6   3     1450.30     1282.26     54.34 o 
  -2   6   3      651.65      614.55     78.71 o 
  -1   6   3     3042.05     3134.06    102.18 o 
   0   6   3     1242.90     1229.57     44.09 o 
   1   6   3      481.20      500.01     23.11 o 
   2   6   3     1948.71     2164.48     79.69 o 
   3   6   3      447.06      528.88     29.22 o 
   4   6   3     1369.51     1275.33     61.66 o 
   5   6   3     4944.53     5237.91    258.49 o 
   6   6   3      385.63      370.95     30.33 o 
   7   6   3      201.41      152.42     22.69 o 
   8   6   3        0.76      -21.80     21.80 o 
   9   6   3      325.54      460.94     49.34 o 
  10   6   3      271.21      216.41     37.06 o 
  11   6   3       36.40       42.19     33.12 o 
  12   6   3       37.21        1.00     29.12 o 
  13   6   3        9.94       53.75     77.30 o 
 -15   7   3       16.42      -48.66     48.66 o 
 -14   7   3        0.16       -9.30     36.91 o 
 -13   7   3       62.30       24.07     29.64 o 
 -12   7   3       39.16      107.74     33.61 o 
 -11   7   3       35.39      -24.88     25.45 o 
 -10   7   3        1.17       -4.26     17.38 o 
  -9   7   3       33.75       13.40     17.02 o 
  -8   7   3      299.99      324.23     32.59 o 
  -7   7   3      586.24      671.29     47.67 o 
  -6   7   3      196.41      180.30     25.86 o 
  -5   7   3       25.65       27.42     27.01 o 
  -4   7   3     1948.67     2081.55     92.61 o 
  -3   7   3       15.76       45.28     17.21 o 
  -2   7   3      277.33      384.05     36.30 o 
  -1   7   3       33.18       54.65     20.92 o 
   0   7   3     2015.86     1643.28     54.97 o 
   1   7   3     1547.90     1617.05     56.63 o 
   2   7   3     1002.71     1028.42     46.30 o 
   3   7   3       19.09       28.87     16.93 o 
   4   7   3       37.32       38.83     15.88 o 
   5   7   3       17.25       61.03     31.36 o 
   6   7   3      107.92      187.97     26.50 o 
   7   7   3        7.33       91.73     56.65 o 
   8   7   3      209.63      238.06     41.41 o 
   9   7   3      177.75      144.71     61.68 o 
  10   7   3        2.00       17.86     25.02 o 
  11   7   3       11.10       39.12     34.21 o 
  12   7   3        0.04      -13.27     39.43 o 
  13   7   3        0.56       15.21     41.51 o 
 -14   8   3        2.09       10.54     39.69 o 
 -13   8   3       72.20       77.70     36.34 o 
 -12   8   3        8.06      -22.56     30.37 o 
 -11   8   3       55.44      109.71     45.23 o 
 -10   8   3      171.14      230.05     34.82 o 
  -9   8   3       22.28       25.54     21.89 o 
  -8   8   3     1290.47     1238.39     80.06 o 
  -7   8   3      323.66      270.26     33.53 o 
  -6   8   3      111.74       93.97     30.17 o 
  -5   8   3       63.74      102.13     29.62 o 
  -4   8   3      639.67      615.70     48.39 o 
  -3   8   3       27.77       29.12     24.45 o 
  -2   8   3     2312.08     2374.68    127.28 o 
  -1   8   3        1.55       16.38     20.10 o 
   0   8   3     4450.69     3946.02    164.58 o 
   1   8   3       21.22       71.69     13.19 o 
   2   8   3     2098.36     2095.52     81.97 o 
   3   8   3       22.36       34.20     15.99 o 
   4   8   3     1176.81     1267.30     65.75 o 
   5   8   3        1.88       60.26     23.39 o 
   6   8   3      312.35      314.47     32.73 o 
   7   8   3      123.02      148.58     26.53 o 
   8   8   3      191.44      241.25     40.86 o 
   9   8   3      227.72      184.83     37.58 o 
  10   8   3      368.92      370.45     63.89 o 
  11   8   3       40.73       26.83     45.81 o 
  12   8   3       66.78      102.85     57.05 o 
 -13   9   3       12.96       39.02     46.45 o 
 -12   9   3      126.70      137.09     42.73 o 
 -11   9   3        8.69       37.95     29.64 o 
 -10   9   3       78.94       84.00     29.03 o 
  -9   9   3        0.05       20.21     23.87 o 
  -8   9   3      179.03      181.06     36.10 o 
  -7   9   3      478.36      464.03     52.57 o 
  -6   9   3      481.49      447.22     42.32 o 
  -5   9   3      590.09      758.72     59.27 o 
  -4   9   3      485.94      515.11     45.50 o 
  -3   9   3      128.93       60.25     25.69 o 
  -2   9   3      731.95      673.56     81.37 o 
  -1   9   3      291.58      337.11     49.74 o 
   0   9   3      396.17      478.45     39.82 o 
   1   9   3     1135.28      948.87     56.59 o 
   2   9   3     1086.02      942.53     56.82 o 
   3   9   3       52.54       74.78     29.69 o 
   4   9   3      900.80      909.34     62.59 o 
   5   9   3       60.57       67.03     25.38 o 
   6   9   3      392.86      419.18     46.86 o 
   7   9   3       10.79        1.77     21.40 o 
   8   9   3       58.38       51.50     32.99 o 
   9   9   3       54.53       84.45     40.61 o 
  10   9   3       40.54       70.75     38.48 o 
  11   9   3       13.15       93.22     54.38 o 
 -12  10   3       17.58      -30.52     37.45 o 
 -11  10   3       35.70       40.99     37.83 o 
 -10  10   3       16.83       19.94     41.67 o 
  -9  10   3       48.93       78.93     30.77 o 
  -8  10   3       81.03       43.93     31.14 o 
  -7  10   3      307.58      277.39     39.52 o 
  -6  10   3        0.22       11.31     20.83 o 
  -5  10   3      401.50      433.28     46.57 o 
  -4  10   3       16.34       60.14     24.78 o 
  -3  10   3     1767.35     1632.98     93.26 o 
  -2  10   3        4.73        5.59     16.85 o 
  -1  10   3       32.92      112.17     42.71 o 
   0  10   3       21.75       -1.40     20.38 o 
   1  10   3       68.92       32.90     25.88 o 
   2  10   3       44.24      111.68     45.83 o 
   3  10   3       27.08       29.74     24.93 o 
   4  10   3       18.47       30.69     32.22 o 
   5  10   3      746.62      684.25     60.10 o 
   6  10   3       42.53       72.94     28.52 o 
   7  10   3      297.72      321.42     53.53 o 
   8  10   3       17.95        3.17     28.01 o 
   9  10   3      137.21      142.44     44.92 o 
  10  10   3        1.91       30.42     42.61 o 
 -11  11   3        0.11       82.35     60.45 o 
 -10  11   3        1.01       54.29     43.43 o 
  -9  11   3        0.84        5.15     25.29 o 
  -8  11   3        6.39       -9.17     24.50 o 
  -7  11   3       37.76       20.83     30.59 o 
  -6  11   3        5.75       68.12     42.37 o 
  -5  11   3        1.53       32.89     23.45 o 
  -4  11   3       52.74        7.54     21.16 o 
  -3  11   3        9.81       14.07     26.97 o 
  -2  11   3      239.60      332.77     48.73 o 
  -1  11   3       36.31       24.62     26.75 o 
   0  11   3       28.46       27.15     30.08 o 
   1  11   3       80.44      111.49     49.67 o 
   2  11   3        8.61        3.29     25.36 o 
   3  11   3       90.76      139.07     38.72 o 
   4  11   3      366.27      358.57     58.29 o 
   5  11   3       95.64       98.91     42.64 o 
   6  11   3      101.03       67.62     32.61 o 
   7  11   3        7.34       43.48     39.52 o 
   8  11   3        5.68       -5.78     38.60 o 
   9  11   3       12.22       74.40     60.06 o 
  -9  12   3       37.80       69.48     44.56 o 
  -8  12   3       41.64      148.18     57.69 o 
  -7  12   3        0.76       22.26     69.89 o 
  -6  12   3        9.57        3.50     29.02 o 
  -5  12   3       64.49       86.65     36.87 o 
  -4  12   3        9.09       26.45     37.77 o 
  -3  12   3      243.07      257.38     55.98 o 
  -2  12   3       47.94      136.62     40.06 o 
  -1  12   3      118.03      119.69     54.72 o 
   0  12   3       28.17       -3.66     36.95 o 
   1  12   3       12.96       32.06     31.80 o 
   2  12   3       16.86       38.77     32.68 o 
   3  12   3        5.14       39.18     33.71 o 
   4  12   3       37.09       23.53     29.85 o 
   5  12   3       49.55       37.37     31.18 o 
   6  12   3        9.39       17.83     37.10 o 
   7  12   3       23.72      116.01     62.98 o 
  -7  13   3       54.07       49.85     64.53 o 
  -6  13   3        0.37       42.83     42.44 o 
  -5  13   3       50.32       -1.91     32.83 o 
  -4  13   3        0.66       22.39     32.29 o 
  -3  13   3       23.00        5.42     29.53 o 
  -2  13   3        1.42       60.90     35.02 o 
  -1  13   3       65.21       20.63     44.19 o 
   0  13   3       13.90       -2.54     30.57 o 
   1  13   3      162.16      216.22     52.09 o 
   2  13   3       11.02       58.20     40.73 o 
   3  13   3      214.53      229.19     72.81 o 
   4  13   3        1.14      -21.00     36.97 o 
   5  13   3       11.79       14.32     42.15 o 
  -2  14   3       16.31       30.18     49.03 o 
  -1  14   3        1.75        8.12     46.09 o 
   0  14   3       69.20       31.92     72.78 o 
 -17   0   4       35.07        8.03     56.55 o 
 -16   0   4       34.82       28.59     48.76 o 
 -15   0   4       75.32      138.32     63.69 o 
 -14   0   4        8.38       55.18     51.09 o 
 -13   0   4       96.84      129.83     46.98 o 
 -12   0   4     1176.75     1237.91    126.92 o 
 -11   0   4       63.99       73.82     30.14 o 
 -10   0   4      301.78      229.60     21.35 o 
  -9   0   4     2356.52     2162.35     96.69 o 
  -8   0   4    13923.16    14756.64    791.95 o 
  -7   0   4       63.21       40.64     11.74 o 
  -6   0   4      403.08      426.32     21.88 o 
  -5   0   4      540.32      508.00     24.23 o 
  -4   0   4    29897.35    32301.77   1934.82 o 
  -3   0   4      350.63      275.73     30.00 o 
  -2   0   4    15446.34    16185.51    605.21 o 
  -1   0   4       40.41       41.06      4.44 o 
   0   0   4   349423.66   311667.56  13379.25 o 
   1   0   4       10.83       11.33      8.63 o 
   2   0   4      686.99      763.63     50.67 o 
   3   0   4      301.34      277.26     10.04 o 
   4   0   4       23.83       58.18     39.31 o 
   5   0   4     2225.99     2405.56    146.97 o 
   6   0   4     6865.35     7235.51    478.76 o 
   7   0   4      562.10      543.55     73.52 o 
   8   0   4     5447.17     6129.72    488.11 o 
   9   0   4      108.85       81.84     79.20 o 
  10   0   4      123.86      190.50     58.95 o 
  11   0   4        4.47      101.08     48.20 o 
  12   0   4      324.69      402.23     86.64 o 
  13   0   4      133.20      166.05     60.29 o 
  14   0   4        0.26       56.03     64.19 o 
 -17   1   4       97.31      211.06     86.63 o 
 -16   1   4       34.49        1.42     27.73 o 
 -15   1   4       56.97      108.35     50.44 o 
 -14   1   4       73.68       60.70     34.71 o 
 -13   1   4      137.66      127.30     34.45 o 
 -12   1   4      379.78      357.15     57.99 o 
 -11   1   4        8.87       17.82     19.98 o 
 -10   1   4      868.05      871.40     35.09 o 
  -9   1   4     3703.68     3669.27    112.80 o 
  -8   1   4      479.98      415.16     20.47 o 
  -7   1   4       84.14       91.29     10.28 o 
  -6   1   4      487.20      454.77     18.69 o 
  -5   1   4    12099.68    12763.50    309.89 o 
  -4   1   4     3294.68     3427.78     80.33 o 
  -3   1   4     4099.67     4229.57     96.28 o 
  -2   1   4     7612.49     6891.66    254.18 o 
  -1   1   4      723.96      858.03     25.31 o 
   0   1   4     6145.15     5541.21    292.76 o 
   1   1   4      359.58      347.54      9.52 o 
   2   1   4      114.51      124.77     11.57 o 
   3   1   4     2047.44     1991.50     62.52 o 
   4   1   4     2429.35     2220.87     63.94 o 
   5   1   4      321.63      315.59     46.84 o 
   6   1   4      182.94      151.52     12.12 o 
   7   1   4       60.20       39.14     20.13 o 
   8   1   4      147.97      151.80     30.60 o 
   9   1   4        0.10      -10.05     20.32 o 
  10   1   4       31.69        9.25     22.92 o 
  11   1   4       62.62       48.98     31.42 o 
  12   1   4      203.15      300.79     53.85 o 
  13   1   4      120.01      269.29     53.05 o 
  14   1   4        1.54       27.96     35.12 o 
 -17   2   4       65.05       59.19     41.73 o 
 -16   2   4        0.47        0.98     29.80 o 
 -15   2   4       35.29       34.17     32.60 o 
 -14   2   4       61.19       55.18     29.02 o 
 -13   2   4      647.97      624.77     68.09 o 
 -12   2   4        2.05       46.40     24.47 o 
 -11   2   4      565.26      559.59     39.77 o 
 -10   2   4     1010.98      838.53     53.54 o 
  -9   2   4     1840.53     1828.71     69.71 o 
  -8   2   4      154.54      174.19     14.66 o 
  -7   2   4     7907.13     8430.41    247.34 o 
  -6   2   4      246.57      245.41     15.85 o 
  -5   2   4     1964.02     1867.75     51.40 o 
  -4   2   4     2961.82     2835.35     93.88 o 
  -3   2   4    11437.33    11618.26    258.96 o 
  -2   2   4     2284.54     2154.48    107.29 o 
  -1   2   4    28133.19    31067.23    540.77 o 
   0   2   4      710.26      834.73     22.05 o 
   1   2   4    20834.51    21055.80    578.56 o 
   2   2   4       76.67       86.66     10.14 o 
   3   2   4     3518.57     3807.82     86.68 o 
   4   2   4       21.71       21.75      6.12 o 
   5   2   4     8757.99     9225.89    317.46 o 
   6   2   4      451.21      413.62     24.41 o 
   7   2   4     3273.01     3119.13    122.68 o 
   8   2   4      119.94       99.06     18.44 o 
   9   2   4      419.41      526.51     52.04 o 
  10   2   4       64.37      143.62     35.39 o 
  11   2   4        1.79       58.59     33.45 o 
  12   2   4      153.36      193.19     60.91 o 
  13   2   4      135.88      134.86     48.03 o 
  14   2   4        0.24      -22.50     53.43 o 
 -17   3   4        7.25       29.23     42.19 o 
 -16   3   4        5.31      -40.52     40.52 o 
 -15   3   4       35.46       63.65     39.48 o 
 -14   3   4      138.28      229.88     50.22 o 
 -13   3   4       34.41       38.94     24.74 o 
 -12   3   4      259.75      201.59     28.84 o 
 -11   3   4      125.72      112.34     23.13 o 
 -10   3   4     2550.33     2522.92     93.71 o 
  -9   3   4      200.92      236.64     22.76 o 
  -8   3   4     1894.65     2025.07     70.48 o 
  -7   3   4        5.77       17.66     12.97 o 
  -6   3   4     3526.07     3442.04     93.80 o 
  -5   3   4      126.67      148.94      9.81 o 
  -4   3   4     1841.22     2043.59     49.58 o 
  -3   3   4       76.36      109.81      7.25 o 
  -2   3   4    10165.79    11208.98    282.22 o 
  -1   3   4     2775.65     2366.56     63.76 o 
   0   3   4     1995.49     2093.94     46.82 o 
   1   3   4      102.37       96.68     13.68 o 
   2   3   4     8601.27     8421.73    222.82 o 
   3   3   4      366.69      359.16     16.70 o 
   4   3   4      442.85      416.10     19.29 o 
   5   3   4      334.67      314.86     23.36 o 
   6   3   4     2547.06     2747.93    113.33 o 
   7   3   4      388.65      399.50     31.77 o 
   8   3   4        0.23      -12.83     21.80 o 
   9   3   4        1.11       46.82     27.75 o 
  10   3   4       66.96      123.16     54.58 o 
  11   3   4      197.97      259.96     49.35 o 
  12   3   4       36.33       10.62     30.33 o 
  13   3   4        2.33       41.51     61.00 o 
  14   3   4       37.16       85.30     43.97 o 
 -16   4   4       22.91       39.86     41.17 o 
 -15   4   4      122.17      100.75     36.95 o 
 -14   4   4        1.44       22.99     30.75 o 
 -13   4   4       64.17       93.78     30.28 o 
 -12   4   4      330.16      266.78     32.75 o 
 -11   4   4      102.35      148.49     26.58 o 
 -10   4   4       45.62       79.31     28.45 o 
  -9   4   4      191.95      232.44     29.16 o 
  -8   4   4        0.99       15.59     11.17 o 
  -7   4   4     1090.43      958.99     38.31 o 
  -6   4   4      513.37      467.42     21.39 o 
  -5   4   4     5314.63     5401.80    144.25 o 
  -4   4   4     3231.33     3606.25    128.09 o 
  -3   4   4     3214.29     3403.52    133.88 o 
  -2   4   4      212.89      206.25     14.62 o 
  -1   4   4      788.16      819.87     20.69 o 
   0   4   4      158.86      171.04     10.81 o 
   1   4   4      465.21      437.34     18.92 o 
   2   4   4      107.27       99.44     10.10 o 
   3   4   4     3703.64     3771.86    114.82 o 
   4   4   4     1917.55     2023.19     68.25 o 
   5   4   4     1554.26     1436.64     51.20 o 
   6   4   4     1649.02     1685.26     81.52 o 
   7   4   4      126.25      153.76     29.66 o 
   8   4   4      361.63      429.06     39.42 o 
   9   4   4        6.05       -5.01     17.99 o 
  10   4   4        9.73        3.53     30.44 o 
  11   4   4        1.05      -29.58     29.62 o 
  12   4   4      160.31      212.63     51.92 o 
  13   4   4       42.99       38.55     43.06 o 
  14   4   4        1.13       44.29     44.19 o 
 -16   5   4       66.93       25.24     36.55 o 
 -15   5   4        0.23       15.13     33.30 o 
 -14   5   4       16.20       30.55     31.61 o 
 -13   5   4        3.45       18.83     20.41 o 
 -12   5   4       16.00       43.02     24.84 o 
 -11   5   4     1325.38     1333.64     83.48 o 
 -10   5   4      379.36      366.99     32.46 o 
  -9   5   4      511.65      471.13     30.76 o 
  -8   5   4      236.98      261.81     22.05 o 
  -7   5   4     3144.75     3337.42    123.80 o 
  -6   5   4       23.78        9.50     13.39 o 
  -5   5   4      516.37      531.08     22.27 o 
  -4   5   4       22.69       26.32     17.63 o 
  -3   5   4     7432.91     7810.69    261.56 o 
  -2   5   4       72.80       87.70     13.58 o 
  -1   5   4     5941.85     5482.44    166.87 o 
   0   5   4      269.00      253.64     29.67 o 
   1   5   4    14265.27    14116.86    473.44 o 
   2   5   4        9.42        5.01      8.93 o 
   3   5   4      632.55      611.22     34.57 o 
   4   5   4       14.85       80.52     25.08 o 
   5   5   4      310.01      312.24     23.79 o 
   6   5   4      535.25      518.99     31.32 o 
   7   5   4     3117.13     3239.92    171.46 o 
   8   5   4       49.61       74.65     45.07 o 
   9   5   4      506.06      545.75     51.98 o 
  10   5   4       54.13       -0.78     25.39 o 
  11   5   4       39.19      131.85     44.05 o 
  12   5   4        2.05        6.90     33.04 o 
  13   5   4        0.21       29.65     43.60 o 
 -15   6   4        8.06      -37.02     37.02 o 
 -14   6   4        6.04      -17.15     34.69 o 
 -13   6   4      132.48      126.65     32.56 o 
 -12   6   4      171.28      166.67     31.83 o 
 -11   6   4      492.17      429.69     37.10 o 
 -10   6   4      226.93      186.30     24.32 o 
  -9   6   4       13.55       32.71     21.09 o 
  -8   6   4      906.65      998.37     52.01 o 
  -7   6   4      405.68      472.53     30.23 o 
  -6   6   4        2.46       13.28     11.75 o 
  -5   6   4      395.14      383.17     32.13 o 
  -4   6   4     2426.86     2502.68     98.33 o 
  -3   6   4      678.32      666.49     36.57 o 
  -2   6   4     4689.03     4791.62    171.10 o 
  -1   6   4      377.05      317.28     21.87 o 
   0   6   4     4018.66     4064.47    132.32 o 
   1   6   4      164.94      192.29     23.98 o 
   2   6   4      775.64      852.84     40.52 o 
   3   6   4      833.00      808.42     43.31 o 
   4   6   4       12.99       75.83     28.67 o 
   5   6   4      606.43      628.99     41.46 o 
   6   6   4      427.37      428.12     31.92 o 
   7   6   4        4.31       11.07     20.71 o 
   8   6   4      438.83      487.35     48.77 o 
   9   6   4      103.64       85.35     29.36 o 
  10   6   4      116.17      133.80     34.21 o 
  11   6   4       88.45      137.85     49.60 o 
  12   6   4        0.81       -4.70     35.46 o 
  13   6   4        0.91      -25.24     40.14 o 
 -15   7   4       32.23      -10.41     38.71 o 
 -14   7   4       54.76       83.26     47.83 o 
 -13   7   4       58.38       57.30     30.18 o 
 -12   7   4      262.55      291.39     52.69 o 
 -11   7   4      222.26      187.87     39.51 o 
 -10   7   4        4.83        7.40     25.05 o 
  -9   7   4       67.67       26.49     21.20 o 
  -8   7   4        6.78       33.96     22.27 o 
  -7   7   4       10.74       42.10     19.82 o 
  -6   7   4     1511.78     1537.15     82.98 o 
  -5   7   4      699.63      648.26     41.56 o 
  -4   7   4     3465.65     3289.86    139.60 o 
  -3   7   4      250.23      289.58     37.36 o 
  -2   7   4      336.19      351.66     29.15 o 
  -1   7   4        9.69       20.60     12.92 o 
   0   7   4     1928.08     1921.04     80.01 o 
   1   7   4      505.12      469.50     36.35 o 
   2   7   4     6795.55     6837.20    245.77 o 
   3   7   4      212.57      263.03     23.45 o 
   4   7   4      951.78      993.57     56.99 o 
   5   7   4      188.38      200.68     32.13 o 
   6   7   4      293.26      328.89     32.55 o 
   7   7   4      260.32      289.80     29.64 o 
   8   7   4      175.67      168.20     34.03 o 
   9   7   4      111.76      131.30     70.26 o 
  10   7   4       39.87       29.22     27.63 o 
  11   7   4       55.56      109.78     46.55 o 
  12   7   4       82.10      111.42     50.68 o 
 -14   8   4        5.37       20.80     42.74 o 
 -13   8   4        0.54       -0.67     25.84 o 
 -12   8   4       23.96      -33.38     33.38 o 
 -11   8   4      148.16      167.18     43.46 o 
 -10   8   4       20.22       57.67     25.40 o 
  -9   8   4        6.39      -17.40     25.05 o 
  -8   8   4        4.93       39.99     24.45 o 
  -7   8   4       26.38       80.02     34.93 o 
  -6   8   4       36.93       28.38     17.94 o 
  -5   8   4      120.33       88.15     31.91 o 
  -4   8   4      183.91      207.81     26.55 o 
  -3   8   4       10.87        1.23     19.04 o 
  -2   8   4        4.66      206.29     60.41 o 
  -1   8   4       52.72       89.55     26.60 o 
   0   8   4      412.67      428.56     32.92 o 
   1   8   4      103.71      112.57     18.63 o 
   2   8   4       43.37       56.14     14.01 o 
   3   8   4      572.40      620.38     40.09 o 
   4   8   4       65.71      100.86     24.23 o 
   5   8   4      255.85      321.83     32.83 o 
   6   8   4        0.54       51.44     22.48 o 
   7   8   4      207.17      230.58     33.26 o 
   8   8   4       84.84      138.87     43.96 o 
   9   8   4        0.67       19.04     29.41 o 
  10   8   4        0.56       33.55     31.44 o 
  11   8   4        0.86       36.20     44.70 o 
  12   8   4        6.86       25.78     47.91 o 
 -13   9   4       21.85        3.41     29.38 o 
 -12   9   4       54.93        1.96     26.46 o 
 -11   9   4      191.47      168.39     41.05 o 
 -10   9   4       87.00       87.24     28.71 o 
  -9   9   4       83.58       71.01     25.99 o 
  -8   9   4       91.94       71.00     26.26 o 
  -7   9   4        0.61       27.64     23.32 o 
  -6   9   4     1655.22     1757.57    107.71 o 
  -5   9   4        5.23        8.30     19.45 o 
  -4   9   4      294.91      324.99     36.02 o 
  -3   9   4       28.33       12.94     17.97 o 
  -2   9   4       14.73       29.23     17.35 o 
  -1   9   4        3.52       58.13     19.69 o 
   0   9   4       44.96       11.40     17.21 o 
   1   9   4       25.73       20.35     12.04 o 
   2   9   4     2070.89     2013.22     88.76 o 
   3   9   4      530.16      474.03     33.13 o 
   4   9   4      143.55      188.27     26.73 o 
   5   9   4      104.42       71.87     32.66 o 
   6   9   4      412.13      429.15     47.75 o 
   7   9   4      149.88      207.27     45.83 o 
   8   9   4        3.73       44.26     65.03 o 
   9   9   4      115.91      205.62     56.60 o 
  10   9   4        6.00       -1.07     33.38 o 
  11   9   4       56.99       -5.07     37.92 o 
 -12  10   4        9.23       -1.99     28.44 o 
 -11  10   4       10.86       69.08     42.72 o 
 -10  10   4      223.59      246.58     47.29 o 
  -9  10   4        1.72        6.01     22.89 o 
  -8  10   4      118.80      148.36     35.42 o 
  -7  10   4       36.17       83.95     58.28 o 
  -6  10   4       13.32      -24.30     24.30 o 
  -5  10   4        2.01      -10.74     28.15 o 
  -4  10   4        8.39       77.33     35.42 o 
  -3  10   4      342.94      431.86     53.09 o 
  -2  10   4       50.80      104.32     32.50 o 
  -1  10   4      150.79      118.80     25.94 o 
   0  10   4       28.58       26.97     29.21 o 
   1  10   4       19.95       54.19     29.34 o 
   2  10   4       43.12       68.35     31.76 o 
   3  10   4       10.55       42.14     24.73 o 
   4  10   4        1.33       33.40     23.10 o 
   5  10   4        1.11       -3.59     29.68 o 
   6  10   4      413.52      378.92     56.16 o 
   7  10   4       62.99       41.91     37.77 o 
   8  10   4       85.60       22.23     33.01 o 
   9  10   4        0.02       -2.00     31.89 o 
  10  10   4        9.99       -6.89     38.73 o 
 -11  11   4       92.68      227.22     60.95 o 
 -10  11   4        3.13       37.05     37.40 o 
  -9  11   4       34.08       27.76     28.59 o 
  -8  11   4       23.76       58.54     29.18 o 
  -7  11   4      242.62      258.31     45.98 o 
  -6  11   4        7.36       26.29     27.57 o 
  -5  11   4      107.85      106.55     29.60 o 
  -4  11   4       16.57       35.20     23.69 o 
  -3  11   4      608.59      681.09     95.96 o 
  -2  11   4       31.88       13.80     35.23 o 
  -1  11   4      578.45      572.39     71.58 o 
   0  11   4       24.66        2.73     25.75 o 
   1  11   4      472.93      532.54     63.51 o 
   2  11   4       59.82       60.56     32.17 o 
   3  11   4       41.45       32.05     31.31 o 
   4  11   4        2.92       31.79     30.98 o 
   5  11   4        0.65      -11.59     30.17 o 
   6  11   4        0.74      -33.78     33.78 o 
   7  11   4      165.36       83.98     46.72 o 
   8  11   4       28.04       78.10     68.90 o 
  -9  12   4       20.69       64.66     49.36 o 
  -8  12   4       12.99        9.76     39.01 o 
  -7  12   4       20.86       25.74     32.26 o 
  -6  12   4        3.42       18.45     31.77 o 
  -5  12   4      391.08      352.85     58.98 o 
  -4  12   4       19.33       -9.25     30.16 o 
  -3  12   4      390.46      445.99     65.09 o 
  -2  12   4      147.76      153.66     38.87 o 
  -1  12   4        0.27       16.15     27.72 o 
   0  12   4        1.95       53.05     50.49 o 
   1  12   4      196.91      218.26     52.85 o 
   2  12   4        6.93       27.74     37.46 o 
   3  12   4      269.20      320.30     55.41 o 
   4  12   4        2.63        6.72     29.61 o 
   5  12   4       93.29      109.09     45.53 o 
   6  12   4       19.93        3.96     41.87 o 
   7  12   4        1.19       -1.90     67.61 o 
  -7  13   4       13.01      -45.43     45.43 o 
  -6  13   4      123.78       84.73     50.11 o 
  -5  13   4        0.67       -7.07     31.90 o 
  -4  13   4       55.07      101.60     62.39 o 
  -3  13   4        0.14       27.36     33.11 o 
  -2  13   4       14.10       52.14     38.42 o 
  -1  13   4        2.16      -23.39     39.38 o 
   0  13   4        0.11       -2.44     31.69 o 
   1  13   4        0.41       10.68     46.65 o 
   2  13   4      128.11       90.14     41.72 o 
   3  13   4       14.88      -18.79     37.04 o 
   4  13   4       68.21      108.21     48.25 o 
 -17   1   5        6.08        4.30     30.97 o 
 -16   1   5      114.95       79.80     40.16 o 
 -15   1   5      122.28      227.70     47.54 o 
 -14   1   5       99.51      193.36     43.99 o 
 -13   1   5      189.92      222.30     43.07 o 
 -12   1   5      102.79       99.99     28.21 o 
 -11   1   5       54.13       25.92     14.07 o 
 -10   1   5       12.55       18.33     12.44 o 
  -9   1   5       46.30       51.52     10.44 o 
  -8   1   5     9558.50     9684.35    296.01 o 
  -7   1   5     3238.60     3668.69    103.25 o 
  -6   1   5      154.02      154.43      9.85 o 
  -5   1   5     6337.57     6721.60    179.36 o 
  -4   1   5     8603.09     9648.46    210.02 o 
  -3   1   5     3359.37     3459.42    118.01 o 
  -2   1   5     6142.25     6695.72    290.63 o 
  -1   1   5       89.68      100.48     12.63 o 
   0   1   5    37814.91    38670.86   1543.96 o 
   1   1   5        4.27       21.25     18.69 o 
   2   1   5     5682.70     6083.50    131.66 o 
   3   1   5       33.76       60.71     13.75 o 
   4   1   5     3408.19     3114.42     94.33 o 
   5   1   5     2035.06     1850.07     67.15 o 
   6   1   5      395.57      352.56     37.24 o 
   7   1   5      544.58      599.17     49.48 o 
   8   1   5      108.17       66.53     26.73 o 
   9   1   5      652.06      715.01     70.14 o 
  10   1   5      375.94      440.07     59.84 o 
  11   1   5        6.87       21.57     33.19 o 
  12   1   5      162.11      144.22     84.16 o 
  13   1   5        2.43       16.02     48.92 o 
  14   1   5       22.14        6.61     31.97 o 
 -17   2   5        8.77       28.57     41.69 o 
 -16   2   5       15.11        4.84     27.98 o 
 -15   2   5       26.86       56.25     33.69 o 
 -14   2   5      108.30      134.96     41.17 o 
 -13   2   5      445.68      432.85     44.50 o 
 -12   2   5      297.30      301.00     38.04 o 
 -11   2   5       30.38       48.25     12.49 o 
 -10   2   5     1074.75     1120.40     50.99 o 
  -9   2   5      169.27      193.35     16.68 o 
  -8   2   5       40.95       28.07     10.11 o 
  -7   2   5     2974.93     3322.97    100.13 o 
  -6   2   5     2304.49     2281.03     71.13 o 
  -5   2   5     2109.59     2286.37     61.58 o 
  -4   2   5     1986.33     1784.99     38.33 o 
  -3   2   5     1279.73     1151.02     42.15 o 
  -2   2   5     1378.26     1248.05     37.81 o 
  -1   2   5     1716.25     1798.23     62.71 o 
   0   2   5     4832.98     5211.43    126.06 o 
   1   2   5     6001.95     5597.35    203.60 o 
   2   2   5     2889.27     2922.71     70.14 o 
   3   2   5        1.20       22.62      9.06 o 
   4   2   5     8184.40     7849.50    424.43 o 
   5   2   5       56.43       78.40     21.40 o 
   6   2   5      382.94      312.08     25.55 o 
   7   2   5      144.77      196.24     24.41 o 
   8   2   5      185.18      215.14     36.70 o 
   9   2   5      110.21      103.17     33.99 o 
  10   2   5      115.67       85.01     40.41 o 
  11   2   5      156.78      115.65     43.84 o 
  12   2   5       67.35       53.44     46.05 o 
  13   2   5       18.26       40.16     37.89 o 
  14   2   5       36.12       50.71     48.15 o 
 -17   3   5        2.08       10.38     33.88 o 
 -16   3   5        4.09       -7.79     37.20 o 
 -15   3   5      170.73      158.93     45.51 o 
 -14   3   5        0.34       14.75     26.66 o 
 -13   3   5      877.24      790.09     57.52 o 
 -12   3   5      278.92      315.93     31.31 o 
 -11   3   5      341.51      349.34     25.58 o 
 -10   3   5       15.80       19.16     23.24 o 
  -9   3   5     1942.71     2114.84     77.24 o 
  -8   3   5        0.09       -0.55      9.31 o 
  -7   3   5     1942.28     1873.73     69.47 o 
  -6   3   5      408.34      402.22     18.86 o 
  -5   3   5     2292.07     2373.59     65.38 o 
  -4   3   5        1.04       18.95     13.21 o 
  -3   3   5     1184.42     1239.81     38.52 o 
  -2   3   5      164.20      163.73      7.90 o 
  -1   3   5    15695.36    14357.33    327.02 o 
   0   3   5      255.59      243.59     11.63 o 
   1   3   5       27.48       60.06      8.20 o 
   2   3   5        4.17       20.73      7.89 o 
   3   3   5       48.52       72.08     14.84 o 
   4   3   5      483.24      469.60     22.08 o 
   5   3   5     8872.15     8772.67    315.70 o 
   6   3   5      457.34      445.63     32.64 o 
   7   3   5     1241.18     1130.89     58.96 o 
   8   3   5      205.60      243.65     25.62 o 
   9   3   5      423.20      576.27     65.83 o 
  10   3   5        5.48       90.38     74.66 o 
  11   3   5       19.84      -19.01     28.95 o 
  12   3   5        2.55        5.38     32.32 o 
  13   3   5       36.10       37.98     36.06 o 
  14   3   5       51.70       26.89     42.30 o 
 -17   4   5       10.12       52.62     42.57 o 
 -16   4   5       16.07       19.58     32.43 o 
 -15   4   5      179.13      166.37     46.93 o 
 -14   4   5      292.47      235.25     44.38 o 
 -13   4   5       19.49        2.20     19.06 o 
 -12   4   5       28.64       77.83     22.99 o 
 -11   4   5      368.62      343.18     30.78 o 
 -10   4   5        6.83       22.73     13.49 o 
  -9   4   5      278.84      312.33     26.07 o 
  -8   4   5     1201.18     1184.25     46.79 o 
  -7   4   5     2815.84     2567.44     82.20 o 
  -6   4   5     2057.50     2025.75     59.73 o 
  -5   4   5     1061.34     1073.19     55.97 o 
  -4   4   5     1070.01     1039.20     55.70 o 
  -3   4   5       52.16       54.39     11.52 o 
  -2   4   5     3813.67     4307.00    180.01 o 
  -1   4   5      429.73      395.71     14.71 o 
   0   4   5       38.23       16.58      6.85 o 
   1   4   5     5853.40     5616.20    154.79 o 
   2   4   5     1306.70     1333.26     50.77 o 
   3   4   5     3948.66     4202.11    135.14 o 
   4   4   5     1208.48     1211.57     46.08 o 
   5   4   5        0.50       -2.35      8.19 o 
   6   4   5      149.90      141.51     26.58 o 
   7   4   5      205.19      250.59     37.53 o 
   8   4   5        0.72       -0.36     16.28 o 
   9   4   5      690.33      585.13     49.57 o 
  10   4   5      191.99      190.26     42.85 o 
  11   4   5       83.79       98.11     65.63 o 
  12   4   5        2.17      -30.06     33.08 o 
  13   4   5       25.32       -5.12     39.25 o 
 -16   5   5       71.67       27.18     40.94 o 
 -15   5   5        6.42      -18.29     32.87 o 
 -14   5   5       15.03       13.09     27.31 o 
 -13   5   5       52.21       62.81     25.46 o 
 -12   5   5        6.24      -10.71     20.29 o 
 -11   5   5       49.03       99.98     19.34 o 
 -10   5   5      113.33      125.37     28.98 o 
  -9   5   5      136.42      156.58     31.47 o 
  -8   5   5     3805.72     3533.27    125.93 o 
  -7   5   5       10.80       34.95     16.14 o 
  -6   5   5     1569.82     1699.11     54.70 o 
  -5   5   5       64.96       58.61     14.75 o 
  -4   5   5        0.66        8.22     15.29 o 
  -3   5   5        1.63       70.02     24.30 o 
  -2   5   5     4015.64     4353.12    144.54 o 
  -1   5   5       23.63       12.39     13.54 o 
   0   5   5     4250.95     4515.18    126.44 o 
   1   5   5      498.32      496.20     24.82 o 
   2   5   5      478.04      519.97     24.95 o 
   3   5   5       11.20       28.61     22.31 o 
   4   5   5     2892.19     3184.76    117.82 o 
   5   5   5      136.58      130.05     16.64 o 
   6   5   5       66.29      135.99     23.89 o 
   7   5   5      273.83      294.20     38.68 o 
   8   5   5      134.64      171.72     32.53 o 
   9   5   5      280.10      223.14     33.64 o 
  10   5   5       54.52       34.87     35.97 o 
  11   5   5       23.01      -36.57     36.57 o 
  12   5   5       65.70       46.24     39.21 o 
  13   5   5        2.92       52.63     47.54 o 
 -16   6   5        7.62       14.12     41.49 o 
 -15   6   5       55.28       29.60     42.08 o 
 -14   6   5      202.35      161.58     45.46 o 
 -13   6   5       92.82      126.78     29.53 o 
 -12   6   5      569.50      543.87     62.49 o 
 -11   6   5       33.25       22.64     16.21 o 
 -10   6   5        3.59       14.71     20.43 o 
  -9   6   5     2418.74     2324.58     99.89 o 
  -8   6   5      277.32      255.37     24.48 o 
  -7   6   5     1596.07     1730.98     71.64 o 
  -6   6   5     1009.41     1099.32     56.13 o 
  -5   6   5      104.32      118.90     18.65 o 
  -4   6   5     1879.65     1808.80     81.47 o 
  -3   6   5     1483.66     1528.99     63.64 o 
  -2   6   5     1007.92      985.94     48.03 o 
  -1   6   5     6102.24     6215.02    176.21 o 
   0   6   5       20.02       30.70     15.34 o 
   1   6   5      262.37      212.48     26.61 o 
   2   6   5     1249.21     1223.23     50.95 o 
   3   6   5     3582.17     3595.48    129.08 o 
   4   6   5      529.92      561.06     43.46 o 
   5   6   5       85.98      182.61     37.36 o 
   6   6   5      108.57      164.28     25.06 o 
   7   6   5       40.89       58.52     28.26 o 
   8   6   5      108.70      142.67     32.83 o 
   9   6   5       35.14       40.59     28.08 o 
  10   6   5        5.37        2.55     31.47 o 
  11   6   5      221.20      197.49     58.28 o 
  12   6   5        0.00       69.32     46.32 o 
 -15   7   5       69.21       87.13     52.54 o 
 -14   7   5       36.99       57.08     49.40 o 
 -13   7   5       77.38      102.04     41.34 o 
 -12   7   5        0.01      -15.38     25.56 o 
 -11   7   5       62.32       33.05     20.95 o 
 -10   7   5       28.39       27.42     20.50 o 
  -9   7   5      142.08      164.92     27.82 o 
  -8   7   5       61.34       84.82     21.99 o 
  -7   7   5      111.67      119.13     24.06 o 
  -6   7   5      909.47      953.98     76.17 o 
  -5   7   5      972.36      964.04     55.31 o 
  -4   7   5       12.51       31.79     17.31 o 
  -3   7   5       15.31       44.12     19.44 o 
  -2   7   5      455.90      480.88     33.63 o 
  -1   7   5      468.23      393.49     40.72 o 
   0   7   5     1299.68     1350.32     56.09 o 
   1   7   5      519.79      466.53     29.82 o 
   2   7   5     2483.11     2441.87    108.62 o 
   3   7   5     1645.17     1699.22     79.11 o 
   4   7   5       32.98       43.87     22.51 o 
   5   7   5       58.77      140.66     34.14 o 
   6   7   5       10.66       -5.83     27.56 o 
   7   7   5        4.16       36.08     26.51 o 
   8   7   5      160.46      193.23     42.53 o 
   9   7   5      196.68      225.89     42.44 o 
  10   7   5       22.69       44.78     38.15 o 
  11   7   5       38.24       39.74     41.95 o 
  12   7   5        2.39       77.68     56.81 o 
 -14   8   5      319.08      376.41     77.35 o 
 -13   8   5       86.78       49.65     33.84 o 
 -12   8   5      103.62      184.00     46.92 o 
 -11   8   5      247.64      204.05     37.92 o 
 -10   8   5     1348.17     1196.34     79.09 o 
  -9   8   5        2.77      -11.46     21.73 o 
  -8   8   5      231.04      281.75     36.01 o 
  -7   8   5       13.62       60.55     24.46 o 
  -6   8   5     1219.64     1267.83     84.66 o 
  -5   8   5      211.73      225.94     38.36 o 
  -4   8   5     2133.81     1982.41    141.56 o 
  -3   8   5       77.35       59.18     27.80 o 
  -2   8   5     8446.23     8060.31    586.24 o 
  -1   8   5       30.79       23.97     23.68 o 
   0   8   5       24.18       52.56     20.95 o 
   1   8   5       10.47       -3.72     16.69 o 
   2   8   5        1.38        6.95     16.00 o 
   3   8   5      114.77      189.61     31.16 o 
   4   8   5     2255.25     2139.06    222.22 o 
   5   8   5       63.17       82.49     23.95 o 
   6   8   5     1358.53     1316.75     79.78 o 
   7   8   5       41.99       19.14     25.44 o 
   8   8   5      130.00      146.21     35.20 o 
   9   8   5       19.84       -6.48     26.43 o 
  10   8   5        4.00       30.57     41.25 o 
  11   8   5       25.97       97.02     73.82 o 
 -13   9   5        0.03       63.50     34.25 o 
 -12   9   5        2.53       32.30     32.06 o 
 -11   9   5       21.66       52.30     33.72 o 
 -10   9   5        1.45       15.44     31.63 o 
  -9   9   5        0.46       20.99     24.02 o 
  -8   9   5      234.16      199.19     33.57 o 
  -7   9   5       82.82      161.35     31.84 o 
  -6   9   5      247.10      287.21     36.61 o 
  -5   9   5      537.81      590.16     52.37 o 
  -4   9   5       40.79       70.53     25.14 o 
  -3   9   5       74.14      155.42     26.04 o 
  -2   9   5        4.03      -16.11     16.54 o 
  -1   9   5       70.51      139.08     30.91 o 
   0   9   5      163.67      159.34     32.15 o 
   1   9   5        5.04       12.59     14.86 o 
   2   9   5      245.24      284.07     26.45 o 
   3   9   5      278.45      292.01     30.25 o 
   4   9   5        6.53       19.27     18.49 o 
   5   9   5        1.00       21.00     23.75 o 
   6   9   5       14.32       28.01     23.57 o 
   7   9   5       98.46       87.71     42.37 o 
   8   9   5      169.77      117.74     40.79 o 
   9   9   5        1.61       32.13     31.42 o 
  10   9   5       72.52       82.15     47.73 o 
 -12  10   5        9.73      -33.25     33.25 o 
 -11  10   5       16.63       -3.90     35.91 o 
 -10  10   5        0.26      -14.04     25.93 o 
  -9  10   5      484.19      505.38     60.04 o 
  -8  10   5       23.31       33.69     24.12 o 
  -7  10   5      344.59      273.08     39.97 o 
  -6  10   5      126.92      126.59     32.20 o 
  -5  10   5      151.61      220.95     46.00 o 
  -4  10   5       51.80       64.98     26.51 o 
  -3  10   5       51.99       41.93     24.75 o 
  -2  10   5        0.26       -9.85     18.40 o 
  -1  10   5     1378.49     1348.79     84.67 o 
   0  10   5        6.56       59.61     39.50 o 
   1  10   5      302.73      272.58     30.76 o 
   2  10   5        6.10       -5.40     37.32 o 
   3  10   5      370.92      414.74     44.51 o 
   4  10   5        2.11       31.73     22.73 o 
   5  10   5       64.73       99.47     30.69 o 
   6  10   5        3.07       40.23     29.78 o 
   7  10   5       25.78        8.58     27.15 o 
   8  10   5       58.91       55.34     39.49 o 
   9  10   5       23.32        9.75     33.00 o 
 -11  11   5        9.86       55.00     40.83 o 
 -10  11   5        1.96       33.54     32.49 o 
  -9  11   5       53.71       31.97     28.90 o 
  -8  11   5       49.14       90.14     35.65 o 
  -7  11   5        8.15       -4.77     24.81 o 
  -6  11   5        3.39       15.06     22.59 o 
  -5  11   5       72.55      167.56     37.56 o 
  -4  11   5       67.93       23.53     19.71 o 
  -3  11   5      277.80      282.71     42.32 o 
  -2  11   5       12.80      -26.95     26.95 o 
  -1  11   5       84.04       64.43     36.73 o 
   0  11   5        0.21       15.34     28.10 o 
   1  11   5        3.31       34.11     31.03 o 
   2  11   5        2.12      -10.04     29.94 o 
   3  11   5      107.91      136.81     39.83 o 
   4  11   5       26.02      -14.70     42.60 o 
   5  11   5      116.95       67.70     41.88 o 
   6  11   5       12.95      -26.30     43.72 o 
   7  11   5       22.14       82.58     48.69 o 
   8  11   5        0.03       -0.20     41.62 o 
  -9  12   5       26.87      106.12     62.28 o 
  -8  12   5        0.20        9.66     34.70 o 
  -7  12   5       44.28      -20.20     34.51 o 
  -6  12   5       60.39       28.20     34.93 o 
  -5  12   5       69.67       52.78     37.27 o 
  -4  12   5       17.49       10.31     27.48 o 
  -3  12   5        2.74       11.10     35.44 o 
  -2  12   5        3.14       17.77     26.82 o 
  -1  12   5       71.34       40.99     32.54 o 
   0  12   5       11.35       61.71     58.44 o 
   1  12   5      122.97      174.95     48.86 o 
   2  12   5        3.53       -1.74     26.35 o 
   3  12   5       84.68      117.18     39.65 o 
   4  12   5        6.12      -28.41     38.92 o 
   5  12   5        1.90       50.43     49.32 o 
   6  12   5       10.56       51.84     43.55 o 
  -7  13   5        1.64       78.69     46.46 o 
  -6  13   5       21.59      -37.67     42.23 o 
  -5  13   5      122.47      211.76     62.57 o 
  -4  13   5        0.12      -21.54     45.89 o 
  -3  13   5      317.10      279.75     61.08 o 
  -2  13   5        2.08       17.76     34.76 o 
  -1  13   5      145.92      186.63     52.83 o 
   0  13   5        1.14       50.72     41.94 o 
   1  13   5        1.58        3.66     30.29 o 
   2  13   5        0.86       49.69     53.43 o 
   3  13   5       52.32      -22.81     34.74 o 
   4  13   5       16.79      -16.45     37.60 o 
 -18   0   6       17.94       38.06     59.93 o 
 -17   0   6        1.36       18.97     49.74 o 
 -16   0   6      338.40      347.85     87.16 o 
 -15   0   6      492.39      535.34     88.95 o 
 -14   0   6      621.45      663.61     95.64 o 
 -13   0   6       52.12       96.29     64.38 o 
 -12   0   6     3862.61     3450.79    207.81 o 
 -11   0   6       92.76      102.72     35.68 o 
 -10   0   6     3394.21     3848.11    188.03 o 
  -9   0   6      181.29      144.03     19.04 o 
  -8   0   6      669.08      743.57     41.35 o 
  -7   0   6     2436.53     2418.28     96.00 o 
  -6   0   6     8947.00     8178.13    286.74 o 
  -5   0   6     2005.16     2306.15     99.04 o 
  -4   0   6    36562.64    40288.17   1893.44 o 
  -3   0   6      997.72     1042.41     50.13 o 
  -2   0   6    15137.02    14618.26    791.89 o 
  -1   0   6      263.12      401.81     20.04 o 
   0   0   6     7757.69     7641.51    324.76 o 
   1   0   6      119.20      127.78     20.47 o 
   2   0   6    14835.67    13663.04    466.14 o 
   3   0   6      192.08      236.27     13.75 o 
   4   0   6      100.24       70.27     20.95 o 
   5   0   6       41.80      117.53     54.89 o 
   6   0   6     2763.82     3137.13    247.95 o 
   7   0   6      420.24      488.34     72.74 o 
   8   0   6      676.15      830.83    107.94 o 
   9   0   6      104.68      115.14     41.69 o 
  10   0   6      869.95      737.34    105.40 o 
  11   0   6      398.67      408.47     87.92 o 
  12   0   6       61.57       68.19     53.74 o 
  13   0   6       58.80       16.02     60.96 o 
  14   0   6       75.09       -7.74     57.48 o 
 -18   1   6        0.11       -6.55     36.90 o 
 -17   1   6       11.48      -21.59     36.14 o 
 -16   1   6       58.94        6.27     38.54 o 
 -15   1   6       46.86       56.06     47.87 o 
 -14   1   6       83.16       53.75     30.04 o 
 -13   1   6      185.57      228.20     26.75 o 
 -12   1   6        3.53       -4.45     14.21 o 
 -11   1   6      555.90      554.04     30.49 o 
 -10   1   6     2547.11     2299.28     80.71 o 
  -9   1   6      218.98      213.75     17.68 o 
  -8   1   6     1467.81     1510.11     50.73 o 
  -7   1   6      563.68      608.55     25.17 o 
  -6   1   6       91.09       91.10      8.90 o 
  -5   1   6      177.58      162.92      9.58 o 
  -4   1   6     3457.79     3373.81     67.11 o 
  -3   1   6    43859.59    39114.29   2139.20 o 
  -2   1   6    13535.33    11960.47    490.40 o 
  -1   1   6     4369.79     4186.67    137.41 o 
   0   1   6     9726.37    10333.21    267.92 o 
   1   1   6     1656.40     1476.75     43.33 o 
   2   1   6      867.72      742.31     29.64 o 
   3   1   6      911.56      946.06     28.80 o 
   4   1   6       83.08       69.15     12.57 o 
   5   1   6      931.88      934.24     45.59 o 
   6   1   6     2070.18     1802.23    137.50 o 
   7   1   6      115.81      169.52     30.34 o 
   8   1   6      140.93      108.32     31.00 o 
   9   1   6      106.77      117.01     31.77 o 
  10   1   6       38.60       43.34     30.36 o 
  11   1   6        2.46       40.55     29.93 o 
  12   1   6        0.47        7.66     27.85 o 
  13   1   6        0.07       38.23     34.63 o 
  14   1   6        9.35        7.62     34.10 o 
 -17   2   6        3.36       65.93     39.35 o 
 -16   2   6      278.50      249.55     55.54 o 
 -15   2   6       17.42       37.69     34.11 o 
 -14   2   6       38.14       56.04     31.35 o 
 -13   2   6       41.13      101.00     21.19 o 
 -12   2   6        0.07       21.25     20.44 o 
 -11   2   6     1809.48     1808.79     74.08 o 
 -10   2   6      219.04      218.80     18.96 o 
  -9   2   6      803.33      842.74     42.60 o 
  -8   2   6     2448.28     2560.24    113.70 o 
  -7   2   6    11664.04    13059.35    424.58 o 
  -6   2   6      378.77      345.46     18.21 o 
  -5   2   6     1381.17     1485.60     36.89 o 
  -4   2   6       32.63       32.86      8.35 o 
  -3   2   6      149.75      156.01      8.16 o 
  -2   2   6     1522.06     1661.68     63.48 o 
  -1   2   6       12.64       12.60      4.93 o 
   0   2   6     1262.08     1282.63     42.54 o 
   1   2   6     6616.38     5859.45    167.11 o 
   2   2   6       45.95       75.22     10.31 o 
   3   2   6     1651.04     1527.05     41.23 o 
   4   2   6      794.70      729.53     41.44 o 
   5   2   6       58.76       47.45     12.56 o 
   6   2   6      609.90      634.31     53.68 o 
   7   2   6     1993.20     2092.80    180.62 o 
   8   2   6       24.84       38.76     28.98 o 
   9   2   6      520.26      488.61     60.14 o 
  10   2   6       78.45       39.97     49.58 o 
  11   2   6       39.77       63.91     32.00 o 
  12   2   6       31.48       90.27     39.02 o 
  13   2   6       24.01       57.49     45.14 o 
 -17   3   6        2.77       50.52     38.31 o 
 -16   3   6        3.37       36.68     67.29 o 
 -15   3   6      141.17      141.93     37.55 o 
 -14   3   6       22.85       79.35     40.08 o 
 -13   3   6        0.86       20.48     19.52 o 
 -12   3   6       75.81      101.18     22.22 o 
 -11   3   6      227.48      193.65     19.74 o 
 -10   3   6      286.19      282.44     22.88 o 
  -9   3   6      402.73      438.85     27.96 o 
  -8   3   6     2473.02     2631.98     97.70 o 
  -7   3   6     1552.01     1481.83     58.25 o 
  -6   3   6     1892.31     1993.90     83.05 o 
  -5   3   6      300.43      329.93     13.65 o 
  -4   3   6     3117.79     3447.21     71.13 o 
  -3   3   6       14.97       23.39      5.69 o 
  -2   3   6      647.66      596.94     16.50 o 
  -1   3   6      375.65      373.19     14.34 o 
   0   3   6     5574.08     6416.78    160.23 o 
   1   3   6      344.71      296.09     25.17 o 
   2   3   6      226.12      193.59     14.22 o 
   3   3   6      288.11      278.43     16.84 o 
   4   3   6      554.68      581.66     23.47 o 
   5   3   6     1571.22     1436.56     44.96 o 
   6   3   6        0.74       36.51     23.12 o 
   7   3   6       42.34       89.71     19.16 o 
   8   3   6      330.93      349.54     35.03 o 
   9   3   6       44.05       73.18     31.58 o 
  10   3   6        8.14       45.94     41.00 o 
  11   3   6       17.35      -22.26     30.39 o 
  12   3   6       14.87       40.15     35.84 o 
  13   3   6       31.62       38.26     37.99 o 
 -17   4   6       12.46       43.89     46.52 o 
 -16   4   6       77.37      127.33     74.62 o 
 -15   4   6        2.33       23.97     28.68 o 
 -14   4   6        5.86       27.19     21.84 o 
 -13   4   6      146.76      222.76     32.57 o 
 -12   4   6        6.65       -3.41     11.73 o 
 -11   4   6      800.18      802.63     45.43 o 
 -10   4   6      468.23      458.89     31.30 o 
  -9   4   6     1597.83     1579.23     71.92 o 
  -8   4   6       45.88       55.73     12.63 o 
  -7   4   6       58.15       44.52     10.18 o 
  -6   4   6       19.93       46.03      9.57 o 
  -5   4   6     1856.51     1834.97     60.64 o 
  -4   4   6     1206.29     1182.30     40.95 o 
  -3   4   6     2050.51     1975.94     60.28 o 
  -2   4   6     2507.11     2438.40     57.90 o 
  -1   4   6     5637.44     5290.57    131.83 o 
   0   4   6     1264.78     1450.93     43.46 o 
   1   4   6     2336.47     2182.93     66.82 o 
   2   4   6     1703.93     1499.40     58.54 o 
   3   4   6      197.18      172.61     20.30 o 
   4   4   6      176.72      230.29     17.35 o 
   5   4   6     1114.06     1048.87     53.50 o 
   6   4   6      169.54      181.77     26.12 o 
   7   4   6     2004.75     2029.94    107.04 o 
   8   4   6      131.95      102.71     24.41 o 
   9   4   6      377.67      451.47     59.92 o 
  10   4   6       28.39        5.73     38.24 o 
  11   4   6       99.64      152.68     58.88 o 
  12   4   6        0.21       33.38     37.54 o 
  13   4   6        0.22       -8.23     35.58 o 
 -16   5   6       24.01       35.64     41.93 o 
 -15   5   6      242.36      222.34     61.50 o 
 -14   5   6      229.14      203.70     35.86 o 
 -13   5   6      536.94      529.12     50.22 o 
 -12   5   6       92.46      113.50     22.40 o 
 -11   5   6       37.43       33.09     15.71 o 
 -10   5   6      116.42      196.28     29.29 o 
  -9   5   6      822.15      918.12     44.37 o 
  -8   5   6      206.33      278.14     25.95 o 
  -7   5   6     4582.58     4015.69    126.17 o 
  -6   5   6      223.95      189.62     14.45 o 
  -5   5   6     4585.29     4309.04    182.71 o 
  -4   5   6      150.60      152.45     17.84 o 
  -3   5   6     2671.44     2644.25     90.34 o 
  -2   5   6       82.79       79.60     12.21 o 
  -1   5   6       20.98       22.15     11.38 o 
   0   5   6       80.09       86.66     16.60 o 
   1   5   6     4930.75     4869.74    151.42 o 
   2   5   6       15.92       24.77     10.96 o 
   3   5   6     5459.74     5790.23    229.08 o 
   4   5   6      126.25      134.86     20.83 o 
   5   5   6     1273.52     1275.55     58.01 o 
   6   5   6       21.43       19.15     19.46 o 
   7   5   6      208.32      334.18     45.66 o 
   8   5   6       74.54      119.12     50.01 o 
   9   5   6      110.18       95.86     28.06 o 
  10   5   6       18.55        6.64     28.26 o 
  11   5   6       82.00       83.90     49.21 o 
  12   5   6       76.34       68.33     46.88 o 
  13   5   6       46.16       20.51     39.32 o 
 -16   6   6       11.42      -30.44     40.63 o 
 -15   6   6       47.43       30.57     37.46 o 
 -14   6   6       24.87       28.41     27.41 o 
 -13   6   6       16.34       54.15     30.25 o 
 -12   6   6       48.18       39.00     20.21 o 
 -11   6   6        0.20       28.33     27.86 o 
 -10   6   6       13.69       16.94     15.55 o 
  -9   6   6      502.33      488.50     44.73 o 
  -8   6   6       21.73       53.61     23.24 o 
  -7   6   6      685.89      616.59     39.91 o 
  -6   6   6     1713.91     1632.87     72.62 o 
  -5   6   6       58.56       43.87     19.35 o 
  -4   6   6     1402.46     1422.75     62.59 o 
  -3   6   6      202.80      195.01     20.24 o 
  -2   6   6       96.33      107.31     15.33 o 
  -1   6   6     2705.14     2693.83     90.94 o 
   0   6   6     1852.56     1877.42     64.28 o 
   1   6   6        9.80       17.39     11.06 o 
   2   6   6     4198.91     4262.58    152.39 o 
   3   6   6      197.73      199.96     21.34 o 
   4   6   6     1105.54     1109.47     57.48 o 
   5   6   6      184.68      208.82     25.69 o 
   6   6   6       59.05      100.69     18.75 o 
   7   6   6        1.71       70.78     33.86 o 
   8   6   6       64.35       98.37     31.07 o 
   9   6   6       63.03       48.55     26.01 o 
  10   6   6       63.30       79.76     48.85 o 
  11   6   6       32.63      -10.23     33.63 o 
  12   6   6       28.71       35.08     69.13 o 
 -15   7   6        4.15       10.72     38.18 o 
 -14   7   6       48.14       70.24     31.72 o 
 -13   7   6        0.09       14.56     34.29 o 
 -12   7   6      632.03      587.14     64.95 o 
 -11   7   6       74.55       89.93     25.40 o 
 -10   7   6     1306.15     1205.24     78.80 o 
  -9   7   6      367.75      346.88     36.82 o 
  -8   7   6      109.29      139.59     26.00 o 
  -7   7   6        0.34       18.46     21.14 o 
  -6   7   6        0.21       68.68     46.11 o 
  -5   7   6      207.47      207.31     26.10 o 
  -4   7   6     1096.01     1205.57     89.60 o 
  -3   7   6      474.51      460.96     34.93 o 
  -2   7   6     2180.41     2036.58     89.72 o 
  -1   7   6       52.95       83.38     14.24 o 
   0   7   6     4227.94     4692.80    163.44 o 
   1   7   6      181.21      234.76     24.24 o 
   2   7   6     1207.42     1122.71     55.69 o 
   3   7   6       98.59      135.65     20.95 o 
   4   7   6        0.41       25.59     16.78 o 
   5   7   6        0.40       57.77     35.15 o 
   6   7   6      587.42      535.31     43.73 o 
   7   7   6       96.66      165.24     32.18 o 
   8   7   6      831.45      846.53     79.98 o 
   9   7   6       28.07       52.91     29.21 o 
  10   7   6       76.49       96.50     60.03 o 
  11   7   6        0.21       -4.44     40.36 o 
 -15   8   6        0.04      -65.76     65.76 o 
 -14   8   6       12.13       37.14     34.69 o 
 -13   8   6        6.21       54.37     34.34 o 
 -12   8   6       49.21       40.11     32.82 o 
 -11   8   6        2.30       50.24     29.38 o 
 -10   8   6       11.57       17.78     20.16 o 
  -9   8   6       32.07       55.13     27.89 o 
  -8   8   6        0.96       -0.45     20.77 o 
  -7   8   6      113.30       69.35     24.01 o 
  -6   8   6       17.99       69.51     29.17 o 
  -5   8   6        0.08       16.27     17.54 o 
  -4   8   6       32.41       39.48     19.56 o 
  -3   8   6        0.12      -21.31     21.31 o 
  -2   8   6        5.73       33.65     19.76 o 
  -1   8   6       22.32       24.38     28.24 o 
   0   8   6       89.31       84.96     18.85 o 
   1   8   6      192.00      171.43     21.86 o 
   2   8   6       76.60      275.23     93.58 o 
   3   8   6      331.83      375.36     36.33 o 
   4   8   6        0.06       24.80     18.78 o 
   5   8   6        4.38       27.67     26.45 o 
   6   8   6        2.35       41.89     20.00 o 
   7   8   6        1.56      -11.16     22.69 o 
   8   8   6       17.83       12.31     24.75 o 
   9   8   6       23.47       27.32     30.43 o 
  10   8   6       32.87      135.48     63.57 o 
  11   8   6        1.23       12.55     67.77 o 
 -14   9   6        3.61        8.21     49.78 o 
 -13   9   6       19.49       36.65     33.85 o 
 -12   9   6      196.12      253.99     53.40 o 
 -11   9   6        5.33       17.09     22.56 o 
 -10   9   6      233.82      210.68     36.93 o 
  -9   9   6      243.32      249.27     38.73 o 
  -8   9   6       26.02      106.53     30.85 o 
  -7   9   6      164.94      175.76     32.66 o 
  -6   9   6        9.15       41.48     32.12 o 
  -5   9   6      896.58      871.25     65.92 o 
  -4   9   6     1853.04     1929.63    111.77 o 
  -3   9   6      238.09      272.52     32.00 o 
  -2   9   6      241.54      225.26     30.33 o 
  -1   9   6      167.75      167.16     34.42 o 
   0   9   6      390.38      393.03     47.26 o 
   1   9   6     1019.92      906.36     52.97 o 
   2   9   6        7.85       11.89     15.28 o 
   3   9   6      334.81      386.23     35.37 o 
   4   9   6      167.49      151.99     26.03 o 
   5   9   6      303.06      359.23     46.12 o 
   6   9   6       39.45        0.56     21.18 o 
   7   9   6       88.10       89.05     44.46 o 
   8   9   6      261.21      190.48     49.03 o 
   9   9   6        2.56       30.76     35.05 o 
  10   9   6       12.31      -24.40     40.68 o 
 -13  10   6        0.19       11.67     35.11 o 
 -12  10   6        9.48      -16.58     45.99 o 
 -11  10   6       10.54       14.12     29.80 o 
 -10  10   6       24.10       23.21     26.32 o 
  -9  10   6       73.06       57.85     28.19 o 
  -8  10   6      127.42      124.08     36.61 o 
  -7  10   6        0.18       57.63     27.22 o 
  -6  10   6      534.65      527.08     49.87 o 
  -5  10   6       10.15       24.26     32.06 o 
  -4  10   6      789.71      827.07     65.83 o 
  -3  10   6       11.35       61.16     38.98 o 
  -2  10   6        6.56       28.09     24.85 o 
  -1  10   6      294.48      267.55     34.69 o 
   0  10   6      508.33      482.64     42.44 o 
   1  10   6       51.76       43.98     24.13 o 
   2  10   6      373.77      418.86     66.14 o 
   3  10   6       37.33        9.61     25.43 o 
   4  10   6      136.63      123.68     27.57 o 
   5  10   6       29.32       33.02     35.78 o 
   6  10   6        2.71        2.71     25.67 o 
   7  10   6        0.45       -2.69     29.77 o 
   8  10   6       28.08       55.18     35.60 o 
   9  10   6        6.00        9.88     50.36 o 
 -11  11   6        9.67       39.37     38.93 o 
 -10  11   6       31.46       29.83     30.56 o 
  -9  11   6        8.79       50.62     31.75 o 
  -8  11   6       22.26        1.31     20.16 o 
  -7  11   6      203.48      287.04     46.89 o 
  -6  11   6       99.72      126.58     33.89 o 
  -5  11   6     1189.60     1187.24     92.71 o 
  -4  11   6        0.01       21.59     24.66 o 
  -3  11   6      351.83      379.30     51.91 o 
  -2  11   6        1.71       27.69     25.80 o 
  -1  11   6      108.05      181.34     49.78 o 
   0  11   6        5.90       -3.71     27.96 o 
   1  11   6      293.62      231.27     45.81 o 
   2  11   6       18.05       28.44     29.11 o 
   3  11   6      551.94      535.34     67.35 o 
   4  11   6      146.91       89.44     34.28 o 
   5  11   6      121.36       79.73     39.29 o 
   6  11   6        6.09      -21.09     40.64 o 
   7  11   6       27.87       35.28     47.27 o 
 -10  12   6       53.82       47.07     48.00 o 
  -9  12   6      105.72      193.13     64.59 o 
  -8  12   6        9.92      -20.59     32.70 o 
  -7  12   6        5.50       -5.19     30.11 o 
  -6  12   6        0.05        0.71     28.37 o 
  -5  12   6        9.30       34.56     33.43 o 
  -4  12   6        5.71       16.01     31.31 o 
  -3  12   6      179.18      227.12     47.12 o 
  -2  12   6        3.12       62.72     34.29 o 
  -1  12   6      424.40      477.83     69.41 o 
   0  12   6      130.49      138.89     62.99 o 
   1  12   6      119.99       78.62     38.37 o 
   2  12   6        9.76      -31.61     31.61 o 
   3  12   6       13.55       32.17     44.08 o 
   4  12   6       21.69       37.56     34.73 o 
   5  12   6       58.31       36.79     51.94 o 
   6  12   6       10.12       30.14     59.06 o 
  -7  13   6        6.63      119.38     94.48 o 
  -6  13   6       28.77       -3.20     37.83 o 
  -5  13   6       25.86       29.91     43.91 o 
  -4  13   6      120.87      145.16     65.18 o 
  -3  13   6        3.34      -18.39     44.37 o 
  -2  13   6      100.31      146.57     45.68 o 
  -1  13   6        1.57       15.15     41.56 o 
   0  13   6      114.36       87.09     43.15 o 
   1  13   6        6.92      -12.07     37.69 o 
   2  13   6        9.77       64.18     40.64 o 
   3  13   6        0.15       42.37     40.07 o 
 -18   1   7       19.47       13.39     38.43 o 
 -17   1   7        4.64      -12.46     37.25 o 
 -16   1   7       66.74       30.47     33.85 o 
 -15   1   7        1.65       74.55     42.96 o 
 -14   1   7     1535.47     1635.10    120.67 o 
 -13   1   7      567.24      502.21     42.74 o 
 -12   1   7      597.88      645.50     36.05 o 
 -11   1   7      464.07      449.48     27.02 o 
 -10   1   7     1580.82     1546.26     59.61 o 
  -9   1   7     1025.48      992.73     41.20 o 
  -8   1   7     1324.72     1246.79     43.45 o 
  -7   1   7      638.11      666.70     25.00 o 
  -6   1   7     3167.39     2995.16     84.75 o 
  -5   1   7        3.08        0.42      5.73 o 
  -4   1   7     1052.62     1065.18     34.76 o 
  -3   1   7    13002.21    14324.29    423.41 o 
  -2   1   7    28700.26    28617.23    851.15 o 
  -1   1   7     8831.69     8653.00    194.16 o 
   0   1   7     2105.46     2289.38     76.85 o 
   1   1   7       48.26       85.86     15.15 o 
   2   1   7      182.22      138.07     16.73 o 
   3   1   7     1732.73     1536.54     42.22 o 
   4   1   7     2987.79     2726.33    120.11 o 
   5   1   7      100.38       76.19     12.44 o 
   6   1   7     3276.03     3027.47    159.26 o 
   7   1   7      138.66       69.66     33.88 o 
   8   1   7       54.02      106.24     34.59 o 
   9   1   7       17.70       35.07     27.82 o 
  10   1   7       36.65        9.08     26.05 o 
  11   1   7      149.92      169.30     44.83 o 
  12   1   7       39.45      151.72     43.79 o 
  13   1   7       27.06        6.45     35.21 o 
 -18   2   7       11.49       30.06     40.39 o 
 -17   2   7        1.42        1.36     30.14 o 
 -16   2   7        5.97       69.66     34.44 o 
 -15   2   7       37.39      -30.39     30.63 o 
 -14   2   7      312.94      319.61     34.97 o 
 -13   2   7      125.55      135.94     26.14 o 
 -12   2   7      550.37      420.71     42.94 o 
 -11   2   7      165.51      160.50     18.96 o 
 -10   2   7      536.11      588.42     32.79 o 
  -9   2   7        2.19       -0.98     10.28 o 
  -8   2   7     4881.96     5054.07    175.23 o 
  -7   2   7      332.58      267.60     18.03 o 
  -6   2   7      719.38      652.70     23.12 o 
  -5   2   7      575.17      487.47     19.44 o 
  -4   2   7     9364.10    10471.47    422.45 o 
  -3   2   7        2.25        2.52      6.01 o 
  -2   2   7       40.56       56.85     10.59 o 
  -1   2   7     1368.08     1217.37     29.73 o 
   0   2   7     4196.42     4295.29    118.30 o 
   1   2   7      125.23      144.90     10.71 o 
   2   2   7     1165.99     1237.45     42.09 o 
   3   2   7      236.74      244.23     22.14 o 
   4   2   7       99.59      114.79     15.34 o 
   5   2   7        0.36       18.31     11.86 o 
   6   2   7      832.82      824.77     55.52 o 
   7   2   7       75.03      164.80     35.09 o 
   8   2   7      271.88      235.08     41.62 o 
   9   2   7        4.84       49.13     40.79 o 
  10   2   7       90.81       71.64     33.49 o 
  11   2   7       20.88       14.10     34.06 o 
  12   2   7        7.98       99.44     47.64 o 
  13   2   7        0.23      -41.04     41.04 o 
 -17   3   7       41.79       38.18     36.39 o 
 -16   3   7      160.37      222.38     51.97 o 
 -15   3   7      439.54      363.00     56.68 o 
 -14   3   7      195.26      248.53     33.72 o 
 -13   3   7       62.35       73.50     29.27 o 
 -12   3   7       10.20       78.84     19.70 o 
 -11   3   7        8.18       20.48     21.40 o 
 -10   3   7      547.44      600.21     33.92 o 
  -9   3   7    10208.24    10110.14    354.22 o 
  -8   3   7     1726.29     1753.55     72.45 o 
  -7   3   7    20281.21    19884.49    831.46 o 
  -6   3   7     1495.48     1435.86     41.92 o 
  -5   3   7     4337.06     4533.57    106.00 o 
  -4   3   7       19.38       41.57      8.91 o 
  -3   3   7      161.69      197.94      8.02 o 
  -2   3   7      285.01      294.85     11.97 o 
  -1   3   7    15076.43    15294.47    410.29 o 
   0   3   7      707.98      633.17     23.61 o 
   1   3   7     3138.45     3452.73    110.04 o 
   2   3   7     1352.90     1175.75     41.35 o 
   3   3   7     1973.58     1827.29     57.86 o 
   4   3   7      179.11      182.55     20.45 o 
   5   3   7       34.41       44.10     16.87 o 
   6   3   7        1.81       25.88     39.71 o 
   7   3   7      869.48      948.39     83.07 o 
   8   3   7      342.15      365.88     49.21 o 
   9   3   7       93.54       58.01     30.71 o 
  10   3   7      194.50      152.99     40.83 o 
  11   3   7      245.87      245.41     58.73 o 
  12   3   7        9.00       40.18     38.02 o 
  13   3   7        3.80      -16.68     40.52 o 
 -17   4   7       15.79      -12.15     32.08 o 
 -16   4   7       30.19       51.70     35.20 o 
 -15   4   7       13.53       -0.55     27.01 o 
 -14   4   7       27.15        1.83     21.31 o 
 -13   4   7     1234.80     1279.06     83.89 o 
 -12   4   7      235.13      276.37     28.28 o 
 -11   4   7      665.31      661.85     41.00 o 
 -10   4   7       30.56       33.60     32.72 o 
  -9   4   7      651.69      686.29     32.52 o 
  -8   4   7     1265.63     1239.82     45.62 o 
  -7   4   7      995.05     1137.03     45.12 o 
  -6   4   7      105.88      100.28      9.18 o 
  -5   4   7    14221.38    14674.72    387.10 o 
  -4   4   7      120.94      132.64     10.97 o 
  -3   4   7    11453.66    11335.10    575.72 o 
  -2   4   7      488.13      526.43     25.51 o 
  -1   4   7     3338.40     3275.57     88.11 o 
   0   4   7        3.04       50.62     15.22 o 
   1   4   7      598.94      654.60     27.74 o 
   2   4   7      835.40     1042.22     48.55 o 
   3   4   7     4691.56     4627.74    154.99 o 
   4   4   7     1051.13     1163.45     46.95 o 
   5   4   7     3017.15     3226.63    116.27 o 
   6   4   7        3.09       31.21     34.43 o 
   7   4   7      565.68      545.14     45.90 o 
   8   4   7      165.65      229.00     34.16 o 
   9   4   7      116.32      139.03     42.34 o 
  10   4   7       21.90       79.78     59.16 o 
  11   4   7       39.11       43.36     36.32 o 
  12   4   7       59.58       65.83     45.14 o 
  13   4   7        8.97       -4.13     35.29 o 
 -17   5   7        2.57       -9.99     37.91 o 
 -16   5   7        0.19      -15.38     33.54 o 
 -15   5   7       21.65        1.81     26.58 o 
 -14   5   7      707.98      608.62     58.73 o 
 -13   5   7       10.62       48.51     25.18 o 
 -12   5   7        6.87       29.44     15.35 o 
 -11   5   7      456.74      403.45     33.92 o 
 -10   5   7      433.70      431.94     31.75 o 
  -9   5   7       54.36       45.61     13.05 o 
  -8   5   7        7.55       19.42     14.41 o 
  -7   5   7       47.97       34.31     22.69 o 
  -6   5   7      910.95      723.54     38.68 o 
  -5   5   7       13.49       30.41     13.90 o 
  -4   5   7      374.03      398.95     31.80 o 
  -3   5   7      267.41      275.67     19.09 o 
  -2   5   7      876.14      804.67     27.87 o 
  -1   5   7       56.03       89.14     11.16 o 
   0   5   7      602.40      631.05     27.56 o 
   1   5   7      807.83      847.11     39.10 o 
   2   5   7       27.43       67.53     13.43 o 
   3   5   7      105.56      104.89     14.92 o 
   4   5   7      186.02      205.74     23.39 o 
   5   5   7       27.94       36.06     12.89 o 
   6   5   7      382.84      502.23     54.88 o 
   7   5   7        3.91      -21.75     21.75 o 
   8   5   7       64.70      123.84     29.39 o 
   9   5   7       92.87        5.17     42.93 o 
  10   5   7       47.68       77.12     42.86 o 
  11   5   7        3.73      -23.43     42.07 o 
  12   5   7       21.53       40.64     43.39 o 
 -16   6   7        1.42        9.03     42.15 o 
 -15   6   7      151.17      156.69     72.92 o 
 -14   6   7        2.10       22.68     35.27 o 
 -13   6   7      346.08      367.83     44.02 o 
 -12   6   7      734.81      679.66     47.96 o 
 -11   6   7       18.91       23.60     17.57 o 
 -10   6   7      588.22      481.11     33.41 o 
  -9   6   7      814.70      810.31     42.27 o 
  -8   6   7      105.92      141.65     23.11 o 
  -7   6   7     1626.51     1639.22     89.71 o 
  -6   6   7       89.43      133.14     23.50 o 
  -5   6   7      119.41       99.05     26.58 o 
  -4   6   7       91.07      140.70     21.60 o 
  -3   6   7     2251.09     2322.08     94.64 o 
  -2   6   7      269.05      205.73     22.99 o 
  -1   6   7     7892.66     8086.85    252.63 o 
   0   6   7      389.20      400.39     27.35 o 
   1   6   7      136.79      164.15     20.02 o 
   2   6   7     1816.77     1846.58     79.60 o 
   3   6   7       14.47       15.42     16.59 o 
   4   6   7      174.78      237.02     28.23 o 
   5   6   7     3948.27     4112.38    179.83 o 
   6   6   7        8.92       48.12     25.28 o 
   7   6   7      156.12      193.63     34.79 o 
   8   6   7       24.23       31.68     25.80 o 
   9   6   7       10.33       45.42     44.46 o 
  10   6   7      143.23      182.51     58.33 o 
  11   6   7        7.77        6.08     38.49 o 
  12   6   7       20.81       64.70     53.98 o 
 -16   7   7        5.25      -26.59     66.47 o 
 -15   7   7        0.24       21.09     37.47 o 
 -14   7   7        0.12       31.91     33.17 o 
 -13   7   7      210.00      181.46     53.67 o 
 -12   7   7      115.46      103.07     30.72 o 
 -11   7   7      103.33       66.79     27.30 o 
 -10   7   7       33.09       28.56     19.93 o 
  -9   7   7        8.63        7.18     23.99 o 
  -8   7   7        9.91       15.50     17.91 o 
  -7   7   7        1.44       80.81     35.33 o 
  -6   7   7      145.37      176.88     46.02 o 
  -5   7   7        5.61       23.19     16.11 o 
  -4   7   7     1775.15     1897.04     90.36 o 
  -3   7   7      374.18      408.91     31.06 o 
  -2   7   7       18.17       36.01     15.60 o 
  -1   7   7      334.95      302.36     22.22 o 
   0   7   7      743.56      691.50     42.72 o 
   1   7   7      753.91      799.29     41.24 o 
   2   7   7      190.95      240.42     26.07 o 
   3   7   7       70.41       82.27     19.27 o 
   4   7   7       27.71       45.73     23.71 o 
   5   7   7        8.81      -15.49     16.54 o 
   6   7   7        8.72       72.39     49.19 o 
   7   7   7        0.76       -2.61     22.15 o 
   8   7   7      167.45      205.16     45.33 o 
   9   7   7       49.20       52.18     37.92 o 
  10   7   7        2.39       -5.93     35.13 o 
  11   7   7       19.03       47.74     70.27 o 
 -15   8   7        6.02       33.34     47.85 o 
 -14   8   7       27.25      142.35    105.95 o 
 -13   8   7       56.89       60.38     47.20 o 
 -12   8   7       61.31       66.18     26.73 o 
 -11   8   7       56.39       72.31     31.07 o 
 -10   8   7       54.05       97.97     26.82 o 
  -9   8   7       33.29       60.96     40.66 o 
  -8   8   7     2505.23     2731.33    149.57 o 
  -7   8   7        4.92       84.23     31.85 o 
  -6   8   7       14.45      -20.26     20.26 o 
  -5   8   7       69.23      121.11     24.04 o 
  -4   8   7       77.95       90.72     22.49 o 
  -3   8   7        0.19        0.93     14.79 o 
  -2   8   7     1042.59     1023.54     58.00 o 
  -1   8   7       35.48       61.03     19.03 o 
   0   8   7     3835.25     3396.63    126.92 o 
   1   8   7        0.30       23.31     19.30 o 
   2   8   7        7.45       58.32     18.31 o 
   3   8   7       81.35      116.16     25.50 o 
   4   8   7      505.04      485.64     41.61 o 
   5   8   7       28.48       17.01     24.28 o 
   6   8   7      219.44      220.65     48.73 o 
   7   8   7       57.26       54.50     28.61 o 
   8   8   7      171.09      140.39     40.35 o 
   9   8   7       46.70      122.96     56.52 o 
  10   8   7      137.33       37.85     45.43 o 
 -14   9   7        3.70       24.05     37.01 o 
 -13   9   7       10.03       46.52     32.09 o 
 -12   9   7      210.63      168.43     38.14 o 
 -11   9   7       43.61       63.79     28.23 o 
 -10   9   7      167.51      246.57     52.01 o 
  -9   9   7       73.07       72.81     26.84 o 
  -8   9   7      334.94      368.19     42.35 o 
  -7   9   7      545.07      488.73     46.02 o 
  -6   9   7      286.78      323.02     39.54 o 
  -5   9   7     1367.43     1500.71     94.66 o 
  -4   9   7     1089.00     1140.55     76.96 o 
  -3   9   7       23.80       30.11     28.10 o 
  -2   9   7      505.00      487.78     41.97 o 
  -1   9   7       26.15       55.61     20.82 o 
   0   9   7        6.95       -1.16     15.45 o 
   1   9   7     1418.27     1305.16     73.63 o 
   2   9   7      756.93      595.11     94.63 o 
   3   9   7      153.60       87.05     21.91 o 
   4   9   7      373.01      310.67     50.71 o 
   5   9   7        0.80       -0.29     19.17 o 
   6   9   7       72.47       55.69     33.23 o 
   7   9   7        0.37       30.64     33.64 o 
   8   9   7        1.57       19.77     41.56 o 
   9   9   7       22.59       -6.01     39.72 o 
 -13  10   7       52.22       41.69     39.73 o 
 -12  10   7       63.59       41.73     46.44 o 
 -11  10   7       73.80       67.56     31.73 o 
 -10  10   7       48.16      146.94     52.46 o 
  -9  10   7       98.01       84.61     35.66 o 
  -8  10   7       43.94       41.15     27.53 o 
  -7  10   7      532.91      498.09     52.99 o 
  -6  10   7        0.70       -4.23     24.80 o 
  -5  10   7      573.84      598.41     54.35 o 
  -4  10   7       16.41       66.21     25.65 o 
  -3  10   7     1271.50     1244.88     75.45 o 
  -2  10   7       16.05       14.71     20.02 o 
  -1  10   7      164.04      209.09     52.08 o 
   0  10   7        0.78       18.87     18.44 o 
   1  10   7      343.73      268.47     36.49 o 
   2  10   7       42.22       59.16     30.15 o 
   3  10   7      102.10      140.10     56.75 o 
   4  10   7       55.58       53.35     24.84 o 
   5  10   7      462.01      443.63     54.01 o 
   6  10   7       10.81       -6.23     29.31 o 
   7  10   7       79.24       95.77     44.78 o 
   8  10   7        3.07        9.56     36.21 o 
 -11  11   7        8.29       11.98     33.24 o 
 -10  11   7        2.13       14.69     29.51 o 
  -9  11   7       12.51       44.03     41.25 o 
  -8  11   7        4.28       58.75     28.62 o 
  -7  11   7       77.79      102.89     32.68 o 
  -6  11   7        9.02      -22.36     28.59 o 
  -5  11   7        6.52       41.73     41.56 o 
  -4  11   7        3.06       65.17     28.53 o 
  -3  11   7        0.18       11.74     27.95 o 
  -2  11   7       66.78      125.32     28.20 o 
  -1  11   7       44.78       66.71     34.72 o 
   0  11   7       16.86      -19.30     25.16 o 
   1  11   7       17.55       71.19     35.85 o 
   2  11   7        6.54       18.01     24.57 o 
   3  11   7       24.56       80.31     35.66 o 
   4  11   7       42.98       11.98     31.03 o 
   5  11   7        3.19      -12.67     36.47 o 
   6  11   7       15.09       35.09     46.26 o 
   7  11   7        9.76      -14.69     49.26 o 
 -10  12   7       27.18       60.15     56.13 o 
  -9  12   7       11.65       18.41     40.89 o 
  -8  12   7       15.42       29.09     39.86 o 
  -7  12   7       20.44       40.77     42.90 o 
  -6  12   7        2.12      -24.05     37.48 o 
  -5  12   7       92.75      104.07     47.91 o 
  -4  12   7        3.31       -6.27     26.08 o 
  -3  12   7      255.39      220.00     46.04 o 
  -2  12   7       40.23       37.62     29.06 o 
  -1  12   7       75.87       57.45     34.72 o 
   0  12   7       71.47       63.58     35.83 o 
   1  12   7        1.28        1.55     31.66 o 
   2  12   7       39.53       39.79     34.79 o 
   3  12   7       18.52       11.26     29.90 o 
   4  12   7       32.69       32.76     39.72 o 
   5  12   7       62.23      -49.67     49.67 o 
  -7  13   7       31.89       53.75     44.64 o 
  -6  13   7        4.28        9.44     41.55 o 
  -5  13   7       15.54       80.97     55.89 o 
  -4  13   7       12.10       37.42     40.38 o 
  -3  13   7        0.27       21.51     37.07 o 
  -2  13   7        2.92       42.12     53.62 o 
  -1  13   7      121.52       61.94     61.78 o 
   0  13   7        5.92        7.11     42.32 o 
   1  13   7      184.33      259.43     68.58 o 
   2  13   7        8.88       63.66     51.41 o 
   3  13   7       73.94       42.81     60.30 o 
 -18   0   8        0.49      -27.46     61.34 o 
 -17   0   8       16.46       76.66     57.02 o 
 -16   0   8       95.82      100.42     60.51 o 
 -15   0   8      158.98      261.45     84.89 o 
 -14   0   8       44.84       28.19     23.35 o 
 -13   0   8      433.41      359.30     37.66 o 
 -12   0   8       31.28      121.39     80.27 o 
 -11   0   8       33.45       68.63     27.73 o 
 -10   0   8     2833.39     2787.75    137.45 o 
  -9   0   8     1947.40     1610.93     81.13 o 
  -8   0   8     3196.14     3570.37    146.85 o 
  -7   0   8        2.64       -8.77     10.76 o 
  -6   0   8      532.69      451.42     35.42 o 
  -5   0   8       75.05      104.01     12.16 o 
  -4   0   8     2474.02     2531.07     75.22 o 
  -3   0   8     1636.58     1480.91     68.87 o 
  -2   0   8      226.31      207.68     14.04 o 
  -1   0   8      184.27      164.97     23.48 o 
   0   0   8       86.69       83.02     19.73 o 
   1   0   8       14.91       48.93     11.24 o 
   2   0   8     1113.35     1154.22     49.09 o 
   3   0   8      262.77      339.74     26.63 o 
   4   0   8      680.21      628.84     32.27 o 
   5   0   8      447.61      501.31     65.33 o 
   6   0   8      162.72      241.61     51.97 o 
   7   0   8        5.62       59.35     48.24 o 
   8   0   8     1506.85     1661.62    183.90 o 
   9   0   8       19.39      167.13     94.58 o 
  10   0   8       54.99       42.95     40.83 o 
  11   0   8        1.24       67.81     90.02 o 
  12   0   8        9.83      -66.20     66.20 o 
  13   0   8       43.50      -11.93     51.45 o 
 -18   1   8       13.69      -15.47     35.74 o 
 -17   1   8       71.26       80.07     41.67 o 
 -16   1   8       45.10       37.46     36.18 o 
 -15   1   8      128.79       84.68     56.52 o 
 -14   1   8      388.50      302.29     33.11 o 
 -13   1   8      203.86      172.18     21.71 o 
 -12   1   8       52.58       45.17     13.45 o 
 -11   1   8       28.21       37.44     21.10 o 
 -10   1   8     1406.06     1513.41     59.98 o 
  -9   1   8     2688.35     2501.88     85.46 o 
  -8   1   8     4714.56     4902.01    150.92 o 
  -7   1   8      248.31      200.19     24.12 o 
  -6   1   8      402.42      329.59     14.08 o 
  -5   1   8     6162.47     6191.44    138.36 o 
  -4   1   8      134.61      129.32      9.06 o 
  -3   1   8     6648.55     6496.52    178.57 o 
  -2   1   8     3183.37     2953.90     62.39 o 
  -1   1   8    12907.09    11970.33    296.90 o 
   0   1   8     4147.21     3822.50    111.17 o 
   1   1   8      176.83      175.99     17.03 o 
   2   1   8      345.77      385.07     23.36 o 
   3   1   8      220.44      208.63     19.96 o 
   4   1   8     1099.81      914.73     74.16 o 
   5   1   8      491.86      571.40     52.50 o 
   6   1   8       86.25      110.15     46.27 o 
   7   1   8      667.78      618.91     66.88 o 
   8   1   8      399.86      435.88     62.83 o 
   9   1   8       50.66       98.42     36.06 o 
  10   1   8       31.89       68.91     31.57 o 
  11   1   8        2.43       28.22     35.70 o 
  12   1   8       59.35       39.07     39.06 o 
  13   1   8       28.40       62.37     48.35 o 
 -18   2   8        0.27      -37.22     40.71 o 
 -17   2   8      160.94      106.92     70.45 o 
 -16   2   8       28.21       -0.28     37.66 o 
 -15   2   8       59.45       29.45     28.92 o 
 -14   2   8      707.50      686.02     58.80 o 
 -13   2   8      142.45      114.85     21.24 o 
 -12   2   8      114.52       87.70     23.14 o 
 -11   2   8      212.46      197.73     20.92 o 
 -10   2   8     1182.19     1148.72     51.97 o 
  -9   2   8     6031.42     6548.05    227.57 o 
  -8   2   8      628.64      636.22     32.20 o 
  -7   2   8     5414.82     6296.69    183.13 o 
  -6   2   8      701.05      752.50     25.91 o 
  -5   2   8     9327.08     9764.18    232.75 o 
  -4   2   8     1083.09     1260.02     50.55 o 
  -3   2   8       19.04       44.32     15.93 o 
  -2   2   8       63.16       75.74      6.22 o 
  -1   2   8     2326.06     2435.56     61.12 o 
   0   2   8      582.04      541.67     41.51 o 
   1   2   8     8536.37     8151.88    229.08 o 
   2   2   8      650.31      626.73     61.87 o 
   3   2   8     5475.22     5427.10    156.46 o 
   4   2   8      423.69      427.00     22.78 o 
   5   2   8      167.39      160.99     19.33 o 
   6   2   8       90.24       87.36     15.12 o 
   7   2   8      247.26      343.73     45.17 o 
   8   2   8      140.59      128.84     37.09 o 
   9   2   8      368.50      462.95     62.39 o 
  10   2   8       48.12      135.57     75.11 o 
  11   2   8       42.87      104.64     61.95 o 
  12   2   8       60.86       71.43     43.96 o 
  13   2   8       28.62        6.18     42.90 o 
 -18   3   8        3.66      -30.76     37.94 o 
 -17   3   8        6.20      -24.97     33.87 o 
 -16   3   8       87.38      113.36     39.57 o 
 -15   3   8       68.26      120.65     77.47 o 
 -14   3   8       76.58      133.73     36.04 o 
 -13   3   8      193.16      160.83     21.28 o 
 -12   3   8      214.40      229.62     32.42 o 
 -11   3   8        9.28       43.35     14.54 o 
 -10   3   8     2706.26     2743.54    104.23 o 
  -9   3   8     1508.79     1428.02     91.90 o 
  -8   3   8     1862.34     2016.15     74.49 o 
  -7   3   8        0.24        5.87      9.88 o 
  -6   3   8     5226.65     4692.61    122.44 o 
  -5   3   8      269.20      211.01     11.95 o 
  -4   3   8      116.58      132.31     15.21 o 
  -3   3   8      910.80      876.30     28.68 o 
  -2   3   8     4298.67     4883.44    145.78 o 
  -1   3   8     1282.90     1086.00     33.52 o 
   0   3   8      545.47      493.73     23.19 o 
   1   3   8      278.15      289.45     23.82 o 
   2   3   8     5843.51     6022.33    183.76 o 
   3   3   8      117.25      197.09     18.56 o 
   4   3   8      187.34      186.45     13.91 o 
   5   3   8       53.49       94.47     28.76 o 
   6   3   8      229.79      245.48     26.03 o 
   7   3   8      156.58      197.93     26.15 o 
   8   3   8        0.02      -34.15     34.15 o 
   9   3   8       31.10       30.67     29.25 o 
  10   3   8      133.23      137.78     53.25 o 
  11   3   8       41.53       18.33     31.18 o 
  12   3   8       17.37       44.98     40.91 o 
 -17   4   8       52.27       24.14     53.41 o 
 -16   4   8      172.62      123.29     44.52 o 
 -15   4   8      179.38      158.54     33.41 o 
 -14   4   8       63.90      109.99     28.84 o 
 -13   4   8       27.29        6.34     18.85 o 
 -12   4   8      518.95      437.80     34.89 o 
 -11   4   8      140.81      183.38     34.13 o 
 -10   4   8      159.57      172.52     23.73 o 
  -9   4   8      868.23      865.86     40.71 o 
  -8   4   8     1329.53     1252.14     50.72 o 
  -7   4   8     5140.88     5487.35    162.93 o 
  -6   4   8      396.52      475.23     24.89 o 
  -5   4   8    11428.45    11041.20    282.35 o 
  -4   4   8      277.34      218.35     19.12 o 
  -3   4   8     1729.59     1836.68     45.42 o 
  -2   4   8     1929.74     2064.00     58.34 o 
  -1   4   8       51.55       68.76     12.23 o 
   0   4   8       12.24        9.02     10.32 o 
   1   4   8     1831.30     1769.21     67.90 o 
   2   4   8      178.59      215.62     17.49 o 
   3   4   8     1669.18     1565.12     63.19 o 
   4   4   8      104.07      128.21     15.11 o 
   5   4   8      162.36      221.76     39.66 o 
   6   4   8      227.75      335.17     39.68 o 
   7   4   8       10.70       59.66     27.16 o 
   8   4   8       87.35      189.79     41.83 o 
   9   4   8       29.24       46.77     43.31 o 
  10   4   8       16.55      -17.75     32.68 o 
  11   4   8        3.35        2.14     29.96 o 
  12   4   8       31.36       14.96     32.93 o 
 -17   5   8       10.46       55.22     46.28 o 
 -16   5   8      108.08       97.08     47.31 o 
 -15   5   8       20.19       21.37     25.57 o 
 -14   5   8        1.70       16.96     36.50 o 
 -13   5   8       17.45       28.72     17.15 o 
 -12   5   8       56.92       59.80     29.59 o 
 -11   5   8     2498.23     2447.24    110.82 o 
 -10   5   8      462.47      487.60     33.07 o 
  -9   5   8     1423.23     1439.97     60.18 o 
  -8   5   8      502.50      578.87     32.47 o 
  -7   5   8     1953.68     2050.24     71.81 o 
  -6   5   8        3.10        3.95      8.57 o 
  -5   5   8       52.95       50.38     11.34 o 
  -4   5   8        0.33        9.58      8.69 o 
  -3   5   8     3992.54     3851.62    127.07 o 
  -2   5   8       93.17       87.37     12.63 o 
  -1   5   8     3375.45     3154.08     97.63 o 
   0   5   8      397.86      448.02     32.70 o 
   1   5   8     8523.85     9309.80    316.53 o 
   2   5   8       48.69       64.00     23.92 o 
   3   5   8      632.36      693.09     36.37 o 
   4   5   8        0.49       33.78     28.79 o 
   5   5   8      543.44      575.96     39.10 o 
   6   5   8      373.08      387.87     42.30 o 
   7   5   8     1250.68     1274.87     88.51 o 
   8   5   8       44.68      -12.85     22.34 o 
   9   5   8      168.53      124.75     55.98 o 
  10   5   8        0.99       41.73     72.02 o 
  11   5   8        2.61       16.54     33.67 o 
  12   5   8        3.47       32.81     41.60 o 
 -16   6   8       14.42       -2.85     37.15 o 
 -15   6   8       36.67       80.90     32.70 o 
 -14   6   8       34.10       68.05     33.48 o 
 -13   6   8      175.08      215.16     42.55 o 
 -12   6   8      480.94      501.27     39.23 o 
 -11   6   8      125.78      157.72     21.54 o 
 -10   6   8      614.69      580.57     41.05 o 
  -9   6   8        8.79       99.61     28.76 o 
  -8   6   8      419.65      470.52     45.47 o 
  -7   6   8      316.76      360.15     29.78 o 
  -6   6   8        2.30       19.08     13.13 o 
  -5   6   8        9.96       29.27     29.82 o 
  -4   6   8     1313.10     1164.69     56.20 o 
  -3   6   8      166.89      206.52     19.35 o 
  -2   6   8     1372.23     1290.35     44.57 o 
  -1   6   8      129.22      179.09     20.50 o 
   0   6   8     1453.94     1346.92     54.27 o 
   1   6   8      191.43      200.94     21.65 o 
   2   6   8      295.00      320.87     26.61 o 
   3   6   8      551.27      595.37     46.90 o 
   4   6   8       78.01       97.59     28.36 o 
   5   6   8      359.07      324.55     29.81 o 
   6   6   8       85.00      116.24     32.55 o 
   7   6   8        3.78       25.11     24.23 o 
   8   6   8      211.20      292.28     48.10 o 
   9   6   8       62.82      117.33     52.83 o 
  10   6   8       22.05        2.22     35.66 o 
  11   6   8       11.16      -44.57     44.57 o 
 -16   7   8      141.74      181.18    116.23 o 
 -15   7   8       87.31       -6.22     38.98 o 
 -14   7   8       55.49      131.69     49.89 o 
 -13   7   8       56.89       73.31     35.69 o 
 -12   7   8      283.18      269.95     39.11 o 
 -11   7   8      334.80      365.72     40.81 o 
 -10   7   8       35.40      161.29     28.50 o 
  -9   7   8        7.41       25.47     24.78 o 
  -8   7   8      840.07      704.68     61.34 o 
  -7   7   8       31.23       41.85     24.33 o 
  -6   7   8     2414.03     2262.12    114.93 o 
  -5   7   8       45.31       84.70     18.36 o 
  -4   7   8     4333.43     4558.08    199.35 o 
  -3   7   8      223.97      240.06     24.46 o 
  -2   7   8        2.03       16.03     18.25 o 
  -1   7   8       30.98       55.32     12.02 o 
   0   7   8      950.54      940.52     46.97 o 
   1   7   8      868.19      913.34     47.29 o 
   2   7   8     1856.61     2073.17     97.79 o 
   3   7   8        0.57       55.87     26.01 o 
   4   7   8      293.83      326.29     35.99 o 
   5   7   8       14.45       15.40     16.69 o 
   6   7   8      134.51      102.20     30.49 o 
   7   7   8      121.44      105.47     34.41 o 
   8   7   8       22.01      -25.21     29.22 o 
   9   7   8       72.17       96.64     47.43 o 
  10   7   8       66.45      -37.77     43.53 o 
  11   7   8        5.94       77.19     53.86 o 
 -15   8   8       25.41      -33.81     68.37 o 
 -14   8   8        0.29       -9.69     32.05 o 
 -13   8   8        0.66       40.62     32.60 o 
 -12   8   8       20.02       11.04     22.23 o 
 -11   8   8      268.93      260.59     43.30 o 
 -10   8   8       63.14      123.23     28.65 o 
  -9   8   8       21.59       78.44     45.53 o 
  -8   8   8       17.50       48.58     40.67 o 
  -7   8   8       47.09       43.25     21.57 o 
  -6   8   8       29.53       39.35     22.62 o 
  -5   8   8      125.94      154.48     24.96 o 
  -4   8   8      242.35      241.14     29.47 o 
  -3   8   8      134.87      156.23     24.51 o 
  -2   8   8       41.96      117.68     23.29 o 
  -1   8   8      214.88      218.15     28.19 o 
   0   8   8       27.17       82.06     17.61 o 
   1   8   8       94.57      161.93     24.24 o 
   2   8   8       90.55       76.35     21.06 o 
   3   8   8      179.27      162.87     25.40 o 
   4   8   8       89.50       57.10     23.96 o 
   5   8   8        0.11       39.01     20.92 o 
   6   8   8        0.19       54.52     28.56 o 
   7   8   8       16.60       16.55     26.80 o 
   8   8   8        5.52        4.48     27.79 o 
   9   8   8        2.88       16.00     35.15 o 
  10   8   8        0.94       23.89     52.81 o 
 -14   9   8        8.35       74.79     45.08 o 
 -13   9   8       91.33       98.80     65.49 o 
 -12   9   8       93.57       94.34     31.42 o 
 -11   9   8      255.65      258.01     46.00 o 
 -10   9   8      131.72      141.21     39.17 o 
  -9   9   8      152.87      159.57     31.16 o 
  -8   9   8       54.72       13.53     26.91 o 
  -7   9   8       30.07       28.27     26.49 o 
  -6   9   8      737.93      896.14     66.86 o 
  -5   9   8       76.32       74.55     24.01 o 
  -4   9   8      501.23      458.34     61.66 o 
  -3   9   8        4.98      -13.06     18.80 o 
  -2   9   8       34.99       67.70     24.93 o 
  -1   9   8       79.32      121.09     28.65 o 
   0   9   8        3.50        0.77     17.74 o 
   1   9   8       47.15       33.48     23.58 o 
   2   9   8      744.76      714.80     47.25 o 
   3   9   8       57.78       80.76     23.64 o 
   4   9   8       60.66       27.29     23.44 o 
   5   9   8       11.41       -9.27     20.84 o 
   6   9   8       41.46       20.09     25.79 o 
   7   9   8       92.49       93.89     52.16 o 
   8   9   8        0.02       32.46     46.77 o 
   9   9   8       41.73       59.29     50.66 o 
 -13  10   8        0.59      108.83     69.53 o 
 -12  10   8        5.25        7.61     34.05 o 
 -11  10   8        3.19        9.46     29.04 o 
 -10  10   8      285.70      315.06     49.28 o 
  -9  10   8        9.18       17.95     28.59 o 
  -8  10   8      150.76      151.29     34.05 o 
  -7  10   8      138.88      140.73     30.80 o 
  -6  10   8       14.98       14.29     20.48 o 
  -5  10   8        9.28      105.63     42.77 o 
  -4  10   8       12.92       61.21     32.71 o 
  -3  10   8      216.95      222.72     48.15 o 
  -2  10   8      230.80      247.05     40.32 o 
  -1  10   8       25.70       52.15     31.02 o 
   0  10   8      106.37       79.66     26.60 o 
   1  10   8       41.80       36.23     27.13 o 
   2  10   8        7.68       12.72     27.71 o 
   3  10   8        1.08        9.73     21.63 o 
   4  10   8       28.93       27.14     26.84 o 
   5  10   8       25.30       13.71     28.39 o 
   6  10   8      110.83       54.10     36.20 o 
   7  10   8       16.44      -42.96     42.96 o 
   8  10   8        9.20      -19.43     79.77 o 
 -12  11   8       33.04      -34.42     34.42 o 
 -11  11   8      290.24      257.53     74.04 o 
 -10  11   8       28.48        7.33     30.87 o 
  -9  11   8      103.73      108.59     36.46 o 
  -8  11   8       70.77      110.74     36.33 o 
  -7  11   8      119.02      114.50     31.24 o 
  -6  11   8        6.50       -1.85     23.56 o 
  -5  11   8      260.29      263.08     42.29 o 
  -4  11   8       32.86       47.79     26.59 o 
  -3  11   8     1451.25     1441.60     98.42 o 
  -2  11   8        4.60      -23.23     23.23 o 
  -1  11   8      506.59      544.30     59.49 o 
   0  11   8        7.19      -24.49     25.53 o 
   1  11   8      252.20      239.54     46.10 o 
   2  11   8       22.90       15.79     25.72 o 
   3  11   8       85.99       38.46     33.58 o 
   4  11   8        6.07       -6.23     32.35 o 
   5  11   8      107.20       76.33     98.30 o 
   6  11   8       30.65       25.17     44.92 o 
 -10  12   8        1.22       32.70     49.40 o 
  -9  12   8        0.54       -1.55     34.38 o 
  -8  12   8       64.04       75.82     48.80 o 
  -7  12   8      203.95      180.50     63.39 o 
  -6  12   8        9.03       61.01     45.86 o 
  -5  12   8      344.86      336.01     70.39 o 
  -4  12   8       18.56       40.94     36.84 o 
  -3  12   8      207.64      229.43     51.25 o 
  -2  12   8       70.68       80.98     83.11 o 
  -1  12   8        7.91       -2.88     29.93 o 
   0  12   8        4.74       17.12     29.12 o 
   1  12   8      201.21      157.20     48.24 o 
   2  12   8       12.63       33.67     34.39 o 
   3  12   8      136.70       79.37     41.52 o 
   4  12   8        8.41       -0.99     39.18 o 
   5  12   8       43.79       25.89     43.32 o 
  -7  13   8        2.61       -0.19     34.14 o 
  -6  13   8       13.07       78.13     89.77 o 
  -5  13   8        1.87      -66.71     66.71 o 
  -4  13   8       39.41       72.15     47.33 o 
  -3  13   8        2.10      -47.85     47.85 o 
  -2  13   8        0.45       76.84     65.60 o 
  -1  13   8       10.79       32.23     71.97 o 
   0  13   8        0.12      121.40     54.41 o 
   1  13   8        8.28      112.81     55.06 o 
   2  13   8       75.47       40.11     54.56 o 
 -18   1   9        6.98        9.93     38.49 o 
 -17   1   9       83.91      155.62     49.07 o 
 -16   1   9       52.34       80.87     39.17 o 
 -15   1   9       89.89       89.87     36.04 o 
 -14   1   9       88.60      112.71     20.65 o 
 -13   1   9      335.41      309.20     31.68 o 
 -12   1   9      908.03      835.48     45.65 o 
 -11   1   9       54.52       64.07     17.68 o 
 -10   1   9      762.56      802.40     39.18 o 
  -9   1   9      294.45      418.50     27.86 o 
  -8   1   9    18891.62    19346.80    718.52 o 
  -7   1   9     2859.34     2671.35     75.21 o 
  -6   1   9      242.60      307.35     13.50 o 
  -5   1   9      328.61      414.15     14.50 o 
  -4   1   9     1507.10     1408.19     33.40 o 
  -3   1   9      356.12      318.33     15.65 o 
  -2   1   9    11639.88    12283.18    301.98 o 
  -1   1   9      191.32      164.39     11.08 o 
   0   1   9    15300.65    14769.52    485.41 o 
   1   1   9       14.11       17.94     10.06 o 
   2   1   9     1170.89     1286.48     42.22 o 
   3   1   9       88.18       63.42     23.05 o 
   4   1   9     1444.91     1458.84     82.88 o 
   5   1   9      767.82      747.06     67.77 o 
   6   1   9      736.62      912.89     77.60 o 
   7   1   9       79.85       81.29     31.24 o 
   8   1   9      259.66      342.36     51.48 o 
   9   1   9       12.83       58.24     37.49 o 
  10   1   9      135.68      204.91     47.26 o 
  11   1   9        0.02        9.10     30.61 o 
  12   1   9       53.11       91.01     46.73 o 
 -18   2   9       30.89       33.71     39.20 o 
 -17   2   9       27.73       -5.27     29.88 o 
 -16   2   9        4.57        9.87     26.51 o 
 -15   2   9       28.61       10.00     17.01 o 
 -14   2   9       18.18       30.85     17.21 o 
 -13   2   9      260.07      263.13     26.92 o 
 -12   2   9     1628.89     1640.67     75.87 o 
 -11   2   9      108.56      159.92     25.62 o 
 -10   2   9     1761.05     1713.48     70.22 o 
  -9   2   9        3.09        7.20     20.33 o 
  -8   2   9      652.15      645.33     48.16 o 
  -7   2   9     1988.56     2103.38     65.06 o 
  -6   2   9     1830.63     1971.35     52.20 o 
  -5   2   9     1277.23     1083.63     25.20 o 
  -4   2   9     1121.66     1150.75     40.36 o 
  -3   2   9      551.85      473.32     37.46 o 
  -2   2   9       60.76       96.49      8.30 o 
  -1   2   9      969.09      945.02     28.88 o 
   0   2   9       45.38       59.31     10.95 o 
   1   2   9     1499.14     1479.72     51.93 o 
   2   2   9       29.59       41.12     19.00 o 
   3   2   9       54.73       60.21     11.47 o 
   4   2   9      965.69      808.20     49.03 o 
   5   2   9      160.75      133.84     21.25 o 
   6   2   9      170.79      151.22     29.32 o 
   7   2   9       33.55      136.72     52.30 o 
   8   2   9       16.75       43.90     30.51 o 
   9   2   9       39.08       72.60     50.66 o 
  10   2   9       96.23      135.44     68.54 o 
  11   2   9       30.13      -27.12     34.53 o 
  12   2   9       33.22       14.59     34.32 o 
 -18   3   9       41.33       41.01     36.94 o 
 -17   3   9        7.59       52.47     37.12 o 
 -16   3   9       46.71       49.30     38.24 o 
 -15   3   9      330.44      293.90     40.64 o 
 -14   3   9       96.66      159.44     31.08 o 
 -13   3   9     1627.39     1558.23     78.86 o 
 -12   3   9      558.83      576.42     47.56 o 
 -11   3   9      264.29      297.55     25.53 o 
 -10   3   9      252.29      297.37     23.08 o 
  -9   3   9      845.44      899.66     42.55 o 
  -8   3   9      495.78      570.29     39.29 o 
  -7   3   9    13763.88    13757.74    414.52 o 
  -6   3   9     1854.98     1856.90     52.77 o 
  -5   3   9     9357.46     9372.24    216.17 o 
  -4   3   9      359.24      320.42     23.19 o 
  -3   3   9    14985.45    15523.26    352.70 o 
  -2   3   9       92.88      104.02     16.85 o 
  -1   3   9    14226.07    14325.79    417.10 o 
   0   3   9       67.23       87.89     11.88 o 
   1   3   9     3420.96     3232.32    115.26 o 
   2   3   9        0.26       35.78     18.30 o 
   3   3   9     2014.94     1815.22    189.89 o 
   4   3   9      470.27      412.54     33.27 o 
   5   3   9     7386.44     8094.37    374.27 o 
   6   3   9      148.57      193.74     38.86 o 
   7   3   9      238.83      243.95     43.71 o 
   8   3   9       61.38       78.45     35.24 o 
   9   3   9       28.37      116.53     37.30 o 
  10   3   9       20.90       10.29     31.62 o 
  11   3   9        0.26        3.30     33.05 o 
  12   3   9       18.48      130.95     61.82 o 
 -17   4   9       70.33       63.12     57.80 o 
 -16   4   9       22.26       48.09     37.81 o 
 -15   4   9       99.46       96.66     30.25 o 
 -14   4   9      464.95      507.56     58.04 o 
 -13   4   9       37.08       43.84     18.95 o 
 -12   4   9      273.06      322.86     31.26 o 
 -11   4   9     1206.18     1271.64     71.86 o 
 -10   4   9      262.41      362.92     33.75 o 
  -9   4   9     2100.01     2080.27     87.33 o 
  -8   4   9      427.87      427.06     22.83 o 
  -7   4   9     6659.34     6751.05    195.51 o 
  -6   4   9      367.38      416.93     22.13 o 
  -5   4   9      500.69      415.45     16.60 o 
  -4   4   9     1156.56     1121.07     28.46 o 
  -3   4   9       22.27       52.87      7.95 o 
  -2   4   9     3811.26     4106.73    123.66 o 
  -1   4   9     2563.63     2585.34     86.90 o 
   0   4   9      866.22      886.10     35.35 o 
   1   4   9     3029.01     2656.05    212.19 o 
   2   4   9      560.39      545.32     28.96 o 
   3   4   9      874.24      808.72     39.26 o 
   4   4   9       19.46       23.84     10.85 o 
   5   4   9      425.21      388.56     73.42 o 
   6   4   9      596.85      652.28     54.09 o 
   7   4   9      293.49      275.10     33.59 o 
   8   4   9        0.72       60.25     36.66 o 
   9   4   9      176.33       79.08     39.71 o 
  10   4   9       74.56       33.39     39.80 o 
  11   4   9       31.29      118.22     93.06 o 
  12   4   9        0.28       22.68     41.99 o 
 -17   5   9       65.63      118.47     45.73 o 
 -16   5   9       10.00       53.71     40.40 o 
 -15   5   9       12.03       53.00     27.88 o 
 -14   5   9       15.86        4.31     18.77 o 
 -13   5   9        2.27       -3.49     16.08 o 
 -12   5   9      656.02      669.91     42.85 o 
 -11   5   9        6.15       48.39     17.59 o 
 -10   5   9       74.59       85.94     16.20 o 
  -9   5   9      291.94      265.03     30.07 o 
  -8   5   9     5654.97     5266.90    261.06 o 
  -7   5   9       16.17       24.44     16.01 o 
  -6   5   9      293.58      372.40     25.49 o 
  -5   5   9      106.59      144.60     23.87 o 
  -4   5   9     1446.83     1612.36     77.22 o 
  -3   5   9      310.76      295.89     14.41 o 
  -2   5   9     2965.57     3236.94     99.92 o 
  -1   5   9       36.61       60.41     13.02 o 
   0   5   9     4950.91     5088.62    173.35 o 
   1   5   9      454.73      542.11     30.64 o 
   2   5   9       57.79       60.76     31.68 o 
   3   5   9        6.31       62.99     28.34 o 
   4   5   9     1648.94     1630.56    110.23 o 
   5   5   9       29.74       54.33     27.88 o 
   6   5   9        0.09      -14.11     19.64 o 
   7   5   9       12.68       55.69     33.14 o 
   8   5   9        8.86       -3.36     25.60 o 
   9   5   9      101.82      105.18     48.02 o 
  10   5   9       66.67       97.63     48.48 o 
  11   5   9        0.01       34.97     39.35 o 
 -17   6   9        4.09       -4.30     42.77 o 
 -16   6   9       38.48        6.73     31.17 o 
 -15   6   9       43.76       21.87     32.63 o 
 -14   6   9      182.61      199.22     44.96 o 
 -13   6   9      269.56      252.62     38.45 o 
 -12   6   9      433.58      338.17     39.07 o 
 -11   6   9      138.19      181.14     30.04 o 
 -10   6   9       26.63       44.03     22.82 o 
  -9   6   9     2229.66     2122.64    122.73 o 
  -8   6   9        1.27       17.19     16.25 o 
  -7   6   9     3724.67     3748.42    157.91 o 
  -6   6   9      997.65     1081.61     53.15 o 
  -5   6   9      738.34      704.78     37.20 o 
  -4   6   9      988.21      975.95     54.07 o 
  -3   6   9       12.61       33.10     21.13 o 
  -2   6   9      483.90      445.86     31.62 o 
  -1   6   9     5421.85     5523.14    198.83 o 
   0   6   9       60.00       93.26     17.76 o 
   1   6   9      649.78      584.04     36.55 o 
   2   6   9       19.40       48.26     19.25 o 
   3   6   9      542.26      549.67     46.31 o 
   4   6   9      371.04      332.57     33.10 o 
   5   6   9      353.59      454.66     49.17 o 
   6   6   9       51.07      179.09     35.34 o 
   7   6   9      267.17      277.44     42.31 o 
   8   6   9       54.26       83.00     35.99 o 
   9   6   9       58.60      147.37     48.56 o 
  10   6   9        5.89      -10.19     33.15 o 
  11   6   9       81.73       15.67     49.78 o 
 -16   7   9       17.13      113.80     54.01 o 
 -15   7   9       45.06       70.33     37.46 o 
 -14   7   9       23.53      -10.62     26.86 o 
 -13   7   9       55.94       65.06     26.61 o 
 -12   7   9       42.30       66.84     26.50 o 
 -11   7   9      660.16      639.57     53.69 o 
 -10   7   9      237.67      310.91     34.86 o 
  -9   7   9      244.93      339.82     44.97 o 
  -8   7   9        2.15       57.25     26.06 o 
  -7   7   9      188.07      179.76     31.63 o 
  -6   7   9      573.29      618.05     40.94 o 
  -5   7   9      197.74      163.88     20.77 o 
  -4   7   9      140.28      160.06     23.95 o 
  -3   7   9       91.81      149.93     20.17 o 
  -2   7   9      665.07      652.21     42.37 o 
  -1   7   9       11.86       15.45     15.05 o 
   0   7   9      221.48      247.65     25.31 o 
   1   7   9      117.68      161.40     22.09 o 
   2   7   9     1532.52     1573.19     80.03 o 
   3   7   9       82.53       66.66     25.23 o 
   4   7   9       31.56       43.34     19.31 o 
   5   7   9        0.34       13.47     20.05 o 
   6   7   9       18.57      -20.37     23.62 o 
   7   7   9        0.51       76.78     30.54 o 
   8   7   9       18.58       36.66     28.48 o 
   9   7   9       27.94       28.31     44.75 o 
  10   7   9       12.54      120.87     75.55 o 
 -15   8   9       16.48       38.05     95.72 o 
 -14   8   9      443.19      207.25    127.25 o 
 -13   8   9       88.19       55.69     31.96 o 
 -12   8   9      251.17      214.28     37.65 o 
 -11   8   9      448.32      406.64     46.26 o 
 -10   8   9      643.61      727.33     61.84 o 
  -9   8   9        0.54      -14.42     26.85 o 
  -8   8   9       78.76      102.22     49.30 o 
  -7   8   9        6.12       29.96     22.56 o 
  -6   8   9     2370.37     2173.00    156.65 o 
  -5   8   9        4.80       40.09     21.04 o 
  -4   8   9     1637.60     1675.84     91.06 o 
  -3   8   9        0.64      -22.14     26.63 o 
  -2   8   9     5974.85     6224.59    291.76 o 
  -1   8   9       55.45       58.19     21.35 o 
   0   8   9        1.63       30.64     28.17 o 
   1   8   9        8.72        7.70     14.39 o 
   2   8   9      354.68      338.60     39.04 o 
   3   8   9      109.13       91.62     21.96 o 
   4   8   9      455.68      490.08     53.19 o 
   5   8   9        0.36       31.94     25.78 o 
   6   8   9      592.04      699.70     70.47 o 
   7   8   9        1.44      -16.04     26.68 o 
   8   8   9        1.69       40.54     35.55 o 
   9   8   9        6.39       -3.93     37.09 o 
 -14   9   9       26.26        0.40     33.45 o 
 -13   9   9        3.03        4.54     36.59 o 
 -12   9   9        0.63       85.43     87.19 o 
 -11   9   9       77.03      116.90     36.34 o 
 -10   9   9      206.38      282.05     43.51 o 
  -9   9   9       57.46      109.53     75.71 o 
  -8   9   9      286.64      360.82     44.09 o 
  -7   9   9        3.72       17.89     37.15 o 
  -6   9   9      350.51      395.83     45.12 o 
  -5   9   9      622.96      548.42     50.12 o 
  -4   9   9        0.10       -1.19     17.89 o 
  -3   9   9      403.65      346.58     38.22 o 
  -2   9   9       81.64      123.10     26.74 o 
  -1   9   9       30.71       35.35     21.79 o 
   0   9   9       56.12       84.63     25.42 o 
   1   9   9        0.16       22.02     19.15 o 
   2   9   9      116.65      139.30     26.40 o 
   3   9   9      312.22      324.63     35.60 o 
   4   9   9        8.63      -13.45     20.62 o 
   5   9   9       14.49      -14.46     28.01 o 
   6   9   9       49.35       70.48     39.83 o 
   7   9   9       37.71       96.82     39.66 o 
   8   9   9       43.36       28.50     40.32 o 
 -13  10   9       65.47       79.56     46.69 o 
 -12  10   9        1.67       -3.58     30.58 o 
 -11  10   9       80.40       79.22     38.38 o 
 -10  10   9       38.65        7.17     29.16 o 
  -9  10   9      512.59      512.70     59.04 o 
  -8  10   9       38.58       45.74     25.55 o 
  -7  10   9      582.94      491.72     48.46 o 
  -6  10   9       73.08       48.69     29.60 o 
  -5  10   9       71.24       96.62     29.65 o 
  -4  10   9       51.45      118.73     27.83 o 
  -3  10   9       30.96        9.64     27.52 o 
  -2  10   9        1.17      -18.90     27.12 o 
  -1  10   9     1042.30      923.57     71.30 o 
   0  10   9        1.60       38.39     32.73 o 
   1  10   9      262.10      237.21     34.84 o 
   2  10   9        6.29      -25.46     25.46 o 
   3  10   9       69.44       64.29     29.02 o 
   4  10   9       15.47       -2.99     28.29 o 
   5  10   9       11.75       54.62     66.14 o 
   6  10   9       30.44        7.34     60.10 o 
   7  10   9       74.55      124.68     55.27 o 
 -12  11   9       42.79       -1.07     53.07 o 
 -11  11   9       14.92      -14.10     36.82 o 
 -10  11   9        0.25       -5.79     33.42 o 
  -9  11   9        6.40       80.19     38.36 o 
  -8  11   9       29.36       76.98     35.32 o 
  -7  11   9       27.38       27.29     44.39 o 
  -6  11   9        3.39        2.04     24.93 o 
  -5  11   9      178.94      348.20     45.81 o 
  -4  11   9       12.84       -6.03     21.43 o 
  -3  11   9      219.65      260.52     41.39 o 
  -2  11   9       40.20       31.40     26.79 o 
  -1  11   9       51.80       82.50     42.18 o 
   0  11   9        8.19       35.82     34.09 o 
   1  11   9       11.30       17.30     26.58 o 
   2  11   9        3.95        5.79     26.00 o 
   3  11   9       54.17       47.78     36.28 o 
   4  11   9        7.09      -24.97     32.88 o 
   5  11   9       56.38      144.38    121.14 o 
   6  11   9       16.45       24.79     45.90 o 
 -10  12   9        0.14      -16.07     39.72 o 
  -9  12   9       24.78      -14.53     41.40 o 
  -8  12   9        9.78       -4.63     33.60 o 
  -7  12   9       35.59      117.20     88.69 o 
  -6  12   9       47.85       76.80     48.11 o 
  -5  12   9       20.73       49.77     42.37 o 
  -4  12   9        0.18        8.17     37.53 o 
  -3  12   9        5.02        9.48     44.99 o 
  -2  12   9        0.29      -20.77     61.53 o 
  -1  12   9      112.81      116.74     45.23 o 
   0  12   9        7.61       10.01     26.77 o 
   1  12   9       87.42      174.02     49.21 o 
   2  12   9        2.67      -33.26     33.26 o 
   3  12   9       27.31       84.42     67.15 o 
   4  12   9        0.58      -21.14     58.15 o 
  -7  13   9       23.94      -11.08     38.18 o 
  -6  13   9       18.43       40.61     51.35 o 
  -5  13   9      177.85      205.17     67.19 o 
  -4  13   9        0.81      -25.03     40.71 o 
  -3  13   9      130.94      104.42     78.42 o 
  -2  13   9        0.26      115.14     80.77 o 
  -1  13   9       27.74       44.04     50.01 o 
   0  13   9        1.51       46.05     51.08 o 
   1  13   9       23.32       90.30     62.16 o 
 -18   0  10      101.77       69.51     79.01 o 
 -17   0  10       34.51       10.06     48.40 o 
 -16   0  10     1002.48     1273.36    178.71 o 
 -15   0  10      762.24      653.17     80.00 o 
 -14   0  10      493.26      416.26     51.32 o 
 -13   0  10      618.73      585.55     51.76 o 
 -12   0  10     2329.98     2296.66    138.54 o 
 -11   0  10       69.06       46.32     20.39 o 
 -10   0  10     5327.30     5485.27    270.10 o 
  -9   0  10        1.58        7.53     13.91 o 
  -8   0  10      937.39      819.76     48.54 o 
  -7   0  10     2384.02     2508.51    141.68 o 
  -6   0  10    20222.72    22033.65    896.58 o 
  -5   0  10      136.70      140.56     13.36 o 
  -4   0  10     9644.98    10502.57    586.87 o 
  -3   0  10     1194.18     1214.21     48.05 o 
  -2   0  10      786.96      860.11     37.70 o 
  -1   0  10       34.26       18.72     18.56 o 
   0   0  10     1129.97     1209.16    164.25 o 
   1   0  10      508.12      309.90     57.04 o 
   2   0  10     4552.20     3768.87    159.46 o 
   3   0  10      256.41      218.16     21.01 o 
   4   0  10     1757.40     1598.45     78.08 o 
   5   0  10      292.63      364.67     59.82 o 
   6   0  10       25.29      115.70     45.39 o 
   7   0  10       19.93       24.79     49.38 o 
   8   0  10      112.63      220.53     77.11 o 
   9   0  10       19.01      -42.75     47.38 o 
  10   0  10      299.58      264.08     88.73 o 
  11   0  10       88.35       54.84     57.21 o 
  12   0  10       18.60      -21.70     63.30 o 
 -18   1  10        0.36       11.57     70.41 o 
 -17   1  10       51.12       14.35     33.11 o 
 -16   1  10       96.43      172.66     41.98 o 
 -15   1  10       18.13       17.45     20.38 o 
 -14   1  10      158.68      199.87     25.41 o 
 -13   1  10       35.80       69.32     18.71 o 
 -12   1  10       92.84      108.74     18.71 o 
 -11   1  10      133.73      156.33     19.76 o 
 -10   1  10     2204.21     2143.43     79.52 o 
  -9   1  10      331.82      326.58     20.89 o 
  -8   1  10     3328.13     3408.49    119.62 o 
  -7   1  10     2895.73     2820.74     79.31 o 
  -6   1  10      914.18      831.28     42.07 o 
  -5   1  10      151.26      138.61     13.34 o 
  -4   1  10     1786.60     1756.61     42.16 o 
  -3   1  10      455.69      387.40     16.88 o 
  -2   1  10     8641.80     8674.01    224.67 o 
  -1   1  10     1450.20     1574.08     47.56 o 
   0   1  10     4741.94     5018.28    166.22 o 
   1   1  10     3359.98     3590.99    125.38 o 
   2   1  10      476.55      427.12     20.93 o 
   3   1  10       84.85       60.81     24.32 o 
   4   1  10       67.68       46.79     14.34 o 
   5   1  10      547.49      680.46     62.70 o 
   6   1  10      810.60      979.16     84.10 o 
   7   1  10       52.91       21.47     29.81 o 
   8   1  10       87.72      126.07     53.68 o 
   9   1  10       16.62       60.86     35.50 o 
  10   1  10        0.14       54.65     38.43 o 
  11   1  10        0.73        9.42     40.63 o 
  12   1  10        0.17       -1.67     34.70 o 
 -18   2  10       12.57      110.00     44.16 o 
 -17   2  10        3.64      -11.02     30.48 o 
 -16   2  10      212.44      182.66     47.45 o 
 -15   2  10      392.73      339.54     40.95 o 
 -14   2  10        3.28       21.15     16.18 o 
 -13   2  10       24.72       28.05     21.26 o 
 -12   2  10      146.62      167.15     23.82 o 
 -11   2  10     3786.19     4139.20    160.17 o 
 -10   2  10      168.86      182.63     28.58 o 
  -9   2  10      355.89      461.70     29.58 o 
  -8   2  10     4143.55     4104.94    129.51 o 
  -7   2  10      436.73      489.17     22.82 o 
  -6   2  10      126.27      148.68     12.66 o 
  -5   2  10      319.21      264.56     16.72 o 
  -4   2  10      142.14      125.77     12.02 o 
  -3   2  10     6719.58     5943.99    333.48 o 
  -2   2  10      578.20      522.46     18.45 o 
  -1   2  10       30.13      110.57     11.37 o 
   0   2  10      139.52      158.00     17.78 o 
   1   2  10      206.26      124.54     16.17 o 
   2   2  10      205.88      174.52     19.96 o 
   3   2  10      704.61      650.15     27.81 o 
   4   2  10      297.09      228.60     23.11 o 
   5   2  10      655.96      503.29     40.76 o 
   6   2  10      257.31      313.16     53.41 o 
   7   2  10      186.46      263.36     46.36 o 
   8   2  10        0.68       15.97     30.01 o 
   9   2  10      185.73      103.83     42.27 o 
  10   2  10        1.41      -16.01     40.45 o 
  11   2  10        0.79       -2.82     31.77 o 
  12   2  10       17.62       45.82     41.99 o 
 -18   3  10        2.50       48.01     48.45 o 
 -17   3  10        1.63      -30.70     30.70 o 
 -16   3  10       27.74       53.89     32.54 o 
 -15   3  10      232.38      229.13     39.36 o 
 -14   3  10       13.72      -12.43     17.90 o 
 -13   3  10       31.80       35.91     20.12 o 
 -12   3  10        4.62       33.27     16.16 o 
 -11   3  10        4.39       23.40     26.19 o 
 -10   3  10     2174.37     2164.03     89.54 o 
  -9   3  10      689.89      630.98     34.95 o 
  -8   3  10     2349.45     2563.80     85.69 o 
  -7   3  10     3099.97     3091.40     90.64 o 
  -6   3  10      746.50      863.09     25.62 o 
  -5   3  10        6.11       14.56      4.87 o 
  -4   3  10     3873.73     3854.98    117.21 o 
  -3   3  10      779.17      763.36     42.16 o 
  -2   3  10     1839.73     2047.22     70.24 o 
  -1   3  10      183.56      202.68     20.04 o 
   0   3  10      228.28      226.02     16.10 o 
   1   3  10      446.62      370.52     27.97 o 
   2   3  10      434.47      564.99     30.63 o 
   3   3  10       50.14       56.92     20.85 o 
   4   3  10      569.21      562.41     54.28 o 
   5   3  10      442.67      366.60     35.45 o 
   6   3  10       89.27      132.63     23.56 o 
   7   3  10        7.01        1.49     28.32 o 
   8   3  10       21.93       90.57     41.23 o 
   9   3  10       25.98       81.78     61.73 o 
  10   3  10        7.04       19.61     31.43 o 
  11   3  10        3.30       77.34     49.44 o 
 -18   4  10       12.37       27.73     83.18 o 
 -17   4  10       20.89       30.98     34.89 o 
 -16   4  10      148.83      135.07     40.43 o 
 -15   4  10       35.15       35.85     23.67 o 
 -14   4  10      277.48      230.68     31.07 o 
 -13   4  10      472.03      541.94     41.11 o 
 -12   4  10       17.55       31.18     19.38 o 
 -11   4  10      468.16      508.14     39.38 o 
 -10   4  10      915.78      888.36     49.01 o 
  -9   4  10     1480.49     1606.41     62.03 o 
  -8   4  10     1029.10     1051.69     39.25 o 
  -7   4  10       15.36       65.55     21.15 o 
  -6   4  10        6.97       29.77     15.01 o 
  -5   4  10     2081.87     1932.15     57.54 o 
  -4   4  10      739.57      623.61     18.57 o 
  -3   4  10     3593.99     3318.58     88.75 o 
  -2   4  10     5176.67     5800.32    171.48 o 
  -1   4  10     4046.70     3795.54    120.30 o 
   0   4  10      224.20      261.89     19.35 o 
   1   4  10      527.17      529.39     47.77 o 
   2   4  10      982.94     1012.27     46.16 o 
   3   4  10      116.64      131.42     19.48 o 
   4   4  10       10.70       34.67     12.88 o 
   5   4  10      820.10      863.74     79.02 o 
   6   4  10       14.02      -12.95     19.30 o 
   7   4  10      701.41      723.91     78.05 o 
   8   4  10       68.11      106.56     41.35 o 
   9   4  10      103.65      147.05     56.69 o 
  10   4  10       12.00       23.29     39.84 o 
  11   4  10        3.25        0.63     41.16 o 
 -17   5  10       66.41      103.14     44.90 o 
 -16   5  10       77.01       49.85     39.21 o 
 -15   5  10      465.09      438.64     57.32 o 
 -14   5  10      532.10      439.66     39.59 o 
 -13   5  10       48.27       46.81     37.52 o 
 -12   5  10        0.96       25.09     17.17 o 
 -11   5  10      273.59      293.16     26.51 o 
 -10   5  10        2.73       16.27     11.79 o 
  -9   5  10     4400.95     4451.94    156.81 o 
  -8   5  10      606.42      611.51     29.53 o 
  -7   5  10     7088.21     5978.21    256.64 o 
  -6   5  10      506.76      427.30     37.94 o 
  -5   5  10     9512.64     9284.67    555.43 o 
  -4   5  10       19.12       10.82      4.93 o 
  -3   5  10     1626.86     1486.92     45.75 o 
  -2   5  10        0.93        6.74     11.29 o 
  -1   5  10      395.00      411.42     32.35 o 
   0   5  10        6.34       41.12     13.53 o 
   1   5  10     2301.64     1952.68     80.89 o 
   2   5  10       42.29       90.51     22.46 o 
   3   5  10     4396.59     5073.85    205.86 o 
   4   5  10      102.21       55.43     27.46 o 
   5   5  10      344.05      305.92     51.98 o 
   6   5  10       33.77       28.78     34.16 o 
   7   5  10       44.75      123.61     48.79 o 
   8   5  10       57.25       13.27     36.90 o 
   9   5  10      145.97      144.54     70.67 o 
  10   5  10       35.56       57.92     39.74 o 
  11   5  10       54.52       -7.48     48.33 o 
 -17   6  10        2.08      -27.86     50.20 o 
 -16   6  10       11.90      -20.44     40.89 o 
 -15   6  10      105.21       53.75     28.05 o 
 -14   6  10      103.68       96.57     33.26 o 
 -13   6  10        0.41      -19.91     23.46 o 
 -12   6  10      149.57      135.55     28.24 o 
 -11   6  10       55.23       35.37     19.51 o 
 -10   6  10        4.00        6.31     15.11 o 
  -9   6  10     1143.04     1078.60     61.73 o 
  -8   6  10      123.87      164.92     29.48 o 
  -7   6  10      635.16      580.03     38.46 o 
  -6   6  10     2669.21     2365.87     94.43 o 
  -5   6  10      363.77      431.72     28.96 o 
  -4   6  10      754.26      718.35     39.33 o 
  -3   6  10     1349.49     1163.34     42.74 o 
  -2   6  10        7.40        2.50      9.84 o 
  -1   6  10     1199.71     1175.76     53.06 o 
   0   6  10     1443.16     1630.08     71.08 o 
   1   6  10       87.98       89.59     27.23 o 
   2   6  10     1309.41     1340.82     66.31 o 
   3   6  10       91.15      154.72     24.11 o 
   4   6  10       41.59       88.52     21.12 o 
   5   6  10       67.04       21.12     23.75 o 
   6   6  10       19.10       85.21     37.35 o 
   7   6  10        0.10        9.72     24.12 o 
   8   6  10       20.56      -33.40     35.84 o 
   9   6  10        8.02      -17.74     40.83 o 
  10   6  10       18.43      -31.81     46.35 o 
 -16   7  10        0.33       12.15     69.89 o 
 -15   7  10        1.67       -1.76     38.33 o 
 -14   7  10      331.86      324.61     55.87 o 
 -13   7  10       31.58       69.99     30.09 o 
 -12   7  10      598.93      578.36     51.58 o 
 -11   7  10        6.14       38.31     29.47 o 
 -10   7  10     1232.69     1152.89    122.70 o 
  -9   7  10      323.94      368.89     38.25 o 
  -8   7  10       11.72       56.87     25.84 o 
  -7   7  10       35.17       40.33     19.59 o 
  -6   7  10       55.91       78.76     22.64 o 
  -5   7  10      189.91      218.28     27.92 o 
  -4   7  10      643.92      590.12     39.37 o 
  -3   7  10      164.83      223.87     22.62 o 
  -2   7  10     2121.01     1811.88     70.19 o 
  -1   7  10        0.10       -8.41     26.32 o 
   0   7  10     2091.33     1996.95     92.89 o 
   1   7  10        5.26       34.72     20.41 o 
   2   7  10      357.68      439.13     37.69 o 
   3   7  10       46.10       44.34     26.46 o 
   4   7  10       50.12       61.56     33.78 o 
   5   7  10       22.16       47.27     27.41 o 
   6   7  10      316.91      270.31     44.30 o 
   7   7  10       19.97       53.84     29.81 o 
   8   7  10      256.05      315.31     68.95 o 
   9   7  10        2.48       40.37     48.46 o 
  10   7  10       12.65       71.06     52.43 o 
 -15   8  10        1.33        1.52     33.13 o 
 -14   8  10        0.07       -0.53     67.42 o 
 -13   8  10        3.79       -2.88     26.92 o 
 -12   8  10       23.03       37.73     25.24 o 
 -11   8  10       56.01       54.74     42.65 o 
 -10   8  10       26.73       21.59     30.31 o 
  -9   8  10      100.66      102.17     34.72 o 
  -8   8  10        5.44       24.54     23.75 o 
  -7   8  10       65.80        7.06     16.74 o 
  -6   8  10        6.44      -17.62     17.99 o 
  -5   8  10       36.63       81.14     24.71 o 
  -4   8  10      132.35      149.24     26.38 o 
  -3   8  10       91.53      130.87     35.23 o 
  -2   8  10        0.06       51.39     32.56 o 
  -1   8  10       91.89      173.22     39.05 o 
   0   8  10      149.01      168.17     22.63 o 
   1   8  10        0.61      -19.92     19.92 o 
   2   8  10       10.95       46.19     20.66 o 
   3   8  10        2.71        0.52     16.49 o 
   4   8  10        0.63       11.52     16.79 o 
   5   8  10        1.08        8.51     24.70 o 
   6   8  10        7.50       20.87     27.00 o 
   7   8  10        0.92       44.05     31.13 o 
   8   8  10        2.28       42.73     42.08 o 
   9   8  10       13.08       68.54     61.46 o 
 -14   9  10       14.86       13.70     37.74 o 
 -13   9  10       25.05       30.38     38.25 o 
 -12   9  10      161.45      187.02     43.79 o 
 -11   9  10       65.36      121.10     42.77 o 
 -10   9  10      516.51      381.01     53.76 o 
  -9   9  10      475.58      452.69     43.75 o 
  -8   9  10        0.32       -0.99     20.88 o 
  -7   9  10      642.54      631.79     56.80 o 
  -6   9  10       27.59        6.64     29.39 o 
  -5   9  10      392.15      376.60     38.47 o 
  -4   9  10     1146.57     1209.59     78.87 o 
  -3   9  10       74.75      118.42     26.82 o 
  -2   9  10      391.04      411.62     63.12 o 
  -1   9  10      222.32      233.01     33.24 o 
   0   9  10      225.49      215.17     33.32 o 
   1   9  10      321.28      397.66     44.30 o 
   2   9  10      135.92       94.52     25.20 o 
   3   9  10       35.90       50.00     29.90 o 
   4   9  10      114.41      148.50     33.94 o 
   5   9  10       92.94       98.77     35.85 o 
   6   9  10       52.83       16.03     29.27 o 
   7   9  10       14.36       31.30     45.56 o 
   8   9  10       87.62       15.61     41.84 o 
 -13  10  10        2.13       47.82     52.75 o 
 -12  10  10       11.22       34.25     32.69 o 
 -11  10  10       17.40        0.77     27.77 o 
 -10  10  10       45.28      108.06     57.95 o 
  -9  10  10       71.69       37.06     29.85 o 
  -8  10  10      343.45      354.45     53.03 o 
  -7  10  10       20.32       51.75     25.81 o 
  -6  10  10      575.93      686.58     63.52 o 
  -5  10  10       12.80       33.22     22.50 o 
  -4  10  10      216.71      213.26     32.74 o 
  -3  10  10        0.19        0.89     18.08 o 
  -2  10  10        0.36      -14.86     27.54 o 
  -1  10  10      293.03      279.20     37.29 o 
   0  10  10      394.87      416.31     47.08 o 
   1  10  10       25.55       11.91     24.09 o 
   2  10  10      167.69      107.93     29.32 o 
   3  10  10        1.02      -18.01     27.33 o 
   4  10  10       61.32       18.42     59.13 o 
   5  10  10        3.60       20.01     37.65 o 
   6  10  10        0.01      -41.15     45.90 o 
   7  10  10        3.72       14.47     55.97 o 
 -12  11  10        0.15      -39.05     41.52 o 
 -11  11  10        5.66       98.71     66.96 o 
 -10  11  10       18.72       -1.86     26.65 o 
  -9  11  10      180.65      171.49     49.53 o 
  -8  11  10       61.71      128.41     40.25 o 
  -7  11  10      176.46      246.15     49.07 o 
  -6  11  10       67.57       27.48     32.20 o 
  -5  11  10      959.11      843.64     91.22 o 
  -4  11  10       11.61       14.91     23.14 o 
  -3  11  10      127.92      184.17     38.67 o 
  -2  11  10        0.26        8.04     22.83 o 
  -1  11  10       34.34       14.42     21.49 o 
   0  11  10        2.03       25.49     26.59 o 
   1  11  10      190.49      192.93     47.64 o 
   2  11  10        2.17       37.61     34.29 o 
   3  11  10      310.13      257.06     54.64 o 
   4  11  10       35.16       45.73     43.23 o 
   5  11  10        6.51       28.33     47.59 o 
 -10  12  10       75.88      125.46     83.56 o 
  -9  12  10       57.89      103.62     55.10 o 
  -8  12  10        0.09       65.03     52.98 o 
  -7  12  10        6.18       86.84     54.51 o 
  -6  12  10       18.19      -16.88     40.69 o 
  -5  12  10       76.74       50.82     61.17 o 
  -4  12  10        2.48      -20.84     38.36 o 
  -3  12  10      199.96      177.98     62.35 o 
  -2  12  10       24.83       44.02     45.41 o 
  -1  12  10      261.48      322.46     83.18 o 
   0  12  10       69.22      -18.15     39.19 o 
   1  12  10       16.71      -32.28     43.20 o 
   2  12  10        0.08       12.05     42.39 o 
   3  12  10        5.21       -2.73     51.11 o 
  -7  13  10        2.56       69.61     49.08 o 
  -6  13  10        6.73        8.01     36.17 o 
  -5  13  10       13.44       88.25     50.68 o 
  -4  13  10       86.45      783.58    477.36 o 
  -3  13  10        1.54       31.48     45.96 o 
  -2  13  10      118.53       69.25     52.65 o 
  -1  13  10        4.28      108.87     73.47 o 
   0  13  10       78.10      190.77     71.93 o 
 -18   1  11      113.30       -9.43     56.33 o 
 -17   1  11       13.42       26.96     34.02 o 
 -16   1  11      268.37      257.00     49.76 o 
 -15   1  11      176.36      167.30     24.88 o 
 -14   1  11     1261.99     1292.48     76.55 o 
 -13   1  11      630.54      614.68     45.85 o 
 -12   1  11      498.29      493.21     33.33 o 
 -11   1  11     1684.64     1618.92     68.11 o 
 -10   1  11        6.75       14.38     15.03 o 
  -9   1  11     1505.91     1610.33     67.35 o 
  -8   1  11     2068.72     2232.30     71.02 o 
  -7   1  11       15.92       10.29      8.95 o 
  -6   1  11    12340.19    12438.73    366.64 o 
  -5   1  11     1412.61     1247.99     34.16 o 
  -4   1  11     3638.76     4003.63    102.56 o 
  -3   1  11      166.72      219.64     14.89 o 
  -2   1  11     5533.23     5010.06    138.10 o 
  -1   1  11     2456.93     2230.20     70.25 o 
   0   1  11       71.41      163.60     20.68 o 
   1   1  11        1.95       -1.79      9.94 o 
   2   1  11     1257.57     1110.98     43.38 o 
   3   1  11      304.31      319.66     36.55 o 
   4   1  11     1288.50     1360.14    113.32 o 
   5   1  11       73.80       86.36     29.97 o 
   6   1  11     1722.21     1781.02    132.35 o 
   7   1  11       52.67       39.71     29.39 o 
   8   1  11       14.72       51.33     33.43 o 
   9   1  11       18.26       37.28     34.49 o 
  10   1  11        0.05      -34.53     39.21 o 
  11   1  11       72.35      130.45     50.87 o 
 -18   2  11        7.85      -18.59     40.78 o 
 -17   2  11       25.53       59.75     35.38 o 
 -16   2  11       67.52       37.25     27.99 o 
 -15   2  11       11.63       -0.54     18.32 o 
 -14   2  11       27.78       59.40     18.82 o 
 -13   2  11      155.68      201.04     26.83 o 
 -12   2  11       50.03       78.41     24.38 o 
 -11   2  11      660.71      579.74     35.62 o 
 -10   2  11     1107.12     1208.00     67.13 o 
  -9   2  11      124.19      139.99     26.45 o 
  -8   2  11    13790.86    14786.98    491.61 o 
  -7   2  11      312.35      315.52     17.67 o 
  -6   2  11     4226.99     4413.09    111.14 o 
  -5   2  11     1721.37     1649.51     57.78 o 
  -4   2  11       69.62       78.13     19.85 o 
  -3   2  11     1891.90     1707.79     41.79 o 
  -2   2  11     6421.20     6190.84    167.64 o 
  -1   2  11     1664.64     1578.14     51.80 o 
   0   2  11     6955.23     6533.97    421.76 o 
   1   2  11      172.12      204.02     18.13 o 
   2   2  11     1834.52     1748.07     75.02 o 
   3   2  11     1094.40     1147.54     52.98 o 
   4   2  11        5.68       24.77     13.90 o 
   5   2  11       13.70       31.28     23.57 o 
   6   2  11      193.56      289.20     50.34 o 
   7   2  11        0.05       21.87     31.70 o 
   8   2  11       54.91       63.96     88.27 o 
   9   2  11        0.36       31.93     31.58 o 
  10   2  11       46.29       70.11     43.92 o 
  11   2  11       22.39       -1.49     34.31 o 
 -18   3  11      118.01      113.70     63.20 o 
 -17   3  11       36.92       54.65     41.77 o 
 -16   3  11      285.20      245.43     44.21 o 
 -15   3  11      410.51      452.04     69.44 o 
 -14   3  11       17.72       57.99     23.56 o 
 -13   3  11       28.56       51.82     18.25 o 
 -12   3  11       22.52       36.34     18.41 o 
 -11   3  11     1785.75     1844.69     85.65 o 
 -10   3  11     1856.05     1779.75     71.02 o 
  -9   3  11    12005.01    12467.51    442.77 o 
  -8   3  11     2331.03     2527.87     82.54 o 
  -7   3  11    19313.93    20363.96    623.56 o 
  -6   3  11       60.43       68.14      7.08 o 
  -5   3  11      528.41      524.02     36.44 o 
  -4   3  11      201.85      171.28     18.84 o 
  -3   3  11     5806.20     5854.02    162.71 o 
  -2   3  11      218.73      250.20     28.61 o 
  -1   3  11     9965.17     9342.36    291.02 o 
   0   3  11      262.81      253.60     18.93 o 
   1   3  11     3386.87     3416.37    137.33 o 
   2   3  11      608.73      536.36     30.45 o 
   3   3  11       22.84       31.25     16.97 o 
   4   3  11       12.62       83.81     21.34 o 
   5   3  11        1.63       14.57     21.89 o 
   6   3  11       14.64      -14.00     39.22 o 
   7   3  11     1257.30     1192.94    106.12 o 
   8   3  11      161.22      174.38     45.65 o 
   9   3  11      100.51      156.31     52.20 o 
  10   3  11       31.87      -27.56     35.28 o 
  11   3  11       67.16       34.17     44.55 o 
 -18   4  11        0.39      -68.37     95.34 o 
 -17   4  11       24.84       21.37     31.39 o 
 -16   4  11       36.72       17.55     25.71 o 
 -15   4  11       57.77       57.12     27.34 o 
 -14   4  11        2.70       17.41     18.23 o 
 -13   4  11      479.54      568.86     58.58 o 
 -12   4  11      620.09      712.26     50.49 o 
 -11   4  11      842.90      712.88     44.05 o 
 -10   4  11      180.24      184.00     19.53 o 
  -9   4  11       85.44      101.60     26.16 o 
  -8   4  11      596.74      609.11     28.18 o 
  -7   4  11     7422.20     7155.96    215.93 o 
  -6   4  11      941.83      875.87     39.62 o 
  -5   4  11    16412.97    15168.56   1191.80 o 
  -4   4  11     1255.65     1110.05     65.41 o 
  -3   4  11     4234.11     3659.85    143.31 o 
  -2   4  11     1443.45     1515.08     50.89 o 
  -1   4  11      138.46      151.74     15.40 o 
   0   4  11       46.24       57.58     14.38 o 
   1   4  11      492.99      604.79     36.14 o 
   2   4  11      559.97      620.95     35.92 o 
   3   4  11     1919.73     1752.24     95.99 o 
   4   4  11      941.69     1030.77     94.64 o 
   5   4  11     1380.87     1455.77    108.07 o 
   6   4  11       86.91      104.14     26.57 o 
   7   4  11      226.24      282.86     62.20 o 
   8   4  11        9.08       28.04     32.60 o 
   9   4  11       13.50       94.40     66.21 o 
  10   4  11        5.68       16.45     46.01 o 
  11   4  11       21.16       34.47     49.48 o 
 -17   5  11        0.08      -37.22     69.89 o 
 -16   5  11       10.96       47.68     34.15 o 
 -15   5  11       85.90       52.11     27.11 o 
 -14   5  11      928.85      836.51     68.53 o 
 -13   5  11        3.31       24.83     20.18 o 
 -12   5  11        9.20       -5.57     21.32 o 
 -11   5  11      269.65      226.87     23.11 o 
 -10   5  11       61.10       79.49     25.04 o 
  -9   5  11       23.36       68.13     32.10 o 
  -8   5  11      106.65      122.50     16.70 o 
  -7   5  11       30.03       56.44     19.76 o 
  -6   5  11     1480.22     1413.71     50.26 o 
  -5   5  11       14.56       13.80      9.38 o 
  -4   5  11      387.52      346.67     22.82 o 
  -3   5  11      107.85      101.84     11.00 o 
  -2   5  11     3777.33     4330.96    152.55 o 
  -1   5  11      141.93      192.68     21.18 o 
   0   5  11      122.26      133.74     19.42 o 
   1   5  11      167.97      191.76     24.39 o 
   2   5  11     1010.36      990.12    114.14 o 
   3   5  11       59.90       94.06     31.50 o 
   4   5  11      146.70      170.38     21.73 o 
   5   5  11      117.55      101.11     37.23 o 
   6   5  11      114.71      174.66     45.54 o 
   7   5  11        1.19       -8.36     31.77 o 
   8   5  11       24.77      -14.39     37.73 o 
   9   5  11        8.89      -39.35     47.77 o 
  10   5  11        2.11      -15.05     46.53 o 
 -17   6  11       11.87       35.70     79.39 o 
 -16   6  11       45.02       66.42     40.64 o 
 -15   6  11      102.43      173.81     66.39 o 
 -14   6  11      113.84       92.39     28.30 o 
 -13   6  11      511.73      483.46     48.39 o 
 -12   6  11      701.19      720.07     64.80 o 
 -11   6  11      121.81      152.69     28.46 o 
 -10   6  11      771.34      712.39     47.71 o 
  -9   6  11      740.39      664.57     44.71 o 
  -8   6  11       61.20       22.41     19.64 o 
  -7   6  11      697.17      663.23     35.65 o 
  -6   6  11        7.83       25.18     19.65 o 
  -5   6  11      722.33      662.80     35.20 o 
  -4   6  11       65.21       67.94     22.74 o 
  -3   6  11     1046.26     1024.29     47.63 o 
  -2   6  11       22.58       49.30     13.10 o 
  -1   6  11     2315.95     2695.15    106.80 o 
   0   6  11      423.82      501.29     33.81 o 
   1   6  11     1482.23     1553.35     75.21 o 
   2   6  11      825.04      682.65     44.41 o 
   3   6  11       23.08       19.96     18.77 o 
   4   6  11      185.55      229.91     28.66 o 
   5   6  11      428.01      483.03     62.00 o 
   6   6  11        3.43       28.26     24.91 o 
   7   6  11       13.74      101.25     94.75 o 
   8   6  11       30.68       -9.30     34.54 o 
   9   6  11        7.77       18.59     36.83 o 
  10   6  11       40.45       67.48     50.16 o 
 -16   7  11       14.87      -14.43     62.67 o 
 -15   7  11       27.41       -3.88     31.08 o 
 -14   7  11        8.44       82.57     36.39 o 
 -13   7  11      318.95      281.47     40.50 o 
 -12   7  11      261.37      299.33     44.05 o 
 -11   7  11      152.50      242.64     34.45 o 
 -10   7  11      103.22      172.34     32.08 o 
  -9   7  11       57.93       50.90     36.69 o 
  -8   7  11       40.04      109.63     48.10 o 
  -7   7  11       34.45       41.25     16.57 o 
  -6   7  11      141.68      127.24     20.32 o 
  -5   7  11      165.25      206.35     22.98 o 
  -4   7  11     1171.67     1081.39     82.69 o 
  -3   7  11      790.53      822.61     55.70 o 
  -2   7  11       25.82       33.11     12.92 o 
  -1   7  11      178.95      144.46     21.52 o 
   0   7  11       31.04       15.02     23.76 o 
   1   7  11      362.58      355.51     35.68 o 
   2   7  11       38.72       63.95     27.49 o 
   3   7  11       44.94       41.37     17.24 o 
   4   7  11      144.71      162.50     26.00 o 
   5   7  11       45.03       21.82     26.63 o 
   6   7  11        9.23      109.13     52.98 o 
   7   7  11       14.99       24.97     37.22 o 
   8   7  11       18.44      108.05     48.18 o 
   9   7  11        2.99       48.89     65.08 o 
 -15   8  11        1.64      -28.95     44.45 o 
 -14   8  11       73.46       14.43     71.79 o 
 -13   8  11        5.59       14.05     37.06 o 
 -12   8  11      337.45      277.89     47.31 o 
 -11   8  11       55.12       91.53     41.10 o 
 -10   8  11      146.94      133.61     32.21 o 
  -9   8  11      226.80      226.90     38.85 o 
  -8   8  11     2788.52     2970.81    157.55 o 
  -7   8  11       10.96       -4.53     16.30 o 
  -6   8  11       36.41       66.02     29.28 o 
  -5   8  11       49.18       58.16     18.11 o 
  -4   8  11       29.22        9.01     17.32 o 
  -3   8  11        0.17       26.77     23.74 o 
  -2   8  11      304.74      414.11     39.67 o 
  -1   8  11       28.13       12.49     21.39 o 
   0   8  11     2260.36     2423.97    128.66 o 
   1   8  11       54.87       40.51     18.63 o 
   2   8  11       35.09      106.59     42.76 o 
   3   8  11       33.05      106.40     34.46 o 
   4   8  11      194.41      245.73     40.86 o 
   5   8  11        8.40       10.63     30.73 o 
   6   8  11       79.46       99.19     38.90 o 
   7   8  11       17.76       20.98     30.77 o 
   8   8  11      119.20       53.12     43.63 o 
 -14   9  11        2.96      -30.04     39.45 o 
 -13   9  11        5.70        5.72     26.32 o 
 -12   9  11      359.67      304.67     57.21 o 
 -11   9  11       43.55       95.64     43.64 o 
 -10   9  11      254.11      220.50     41.39 o 
  -9   9  11      161.92       96.85     61.95 o 
  -8   9  11       10.30       41.48     37.19 o 
  -7   9  11       57.85       80.82     27.75 o 
  -6   9  11      434.98      405.41     42.00 o 
  -5   9  11      542.07      455.67     47.57 o 
  -4   9  11     1210.06     1258.43     99.70 o 
  -3   9  11      136.19      209.00     49.56 o 
  -2   9  11      351.71      390.99     48.34 o 
  -1   9  11      168.71      187.99     33.31 o 
   0   9  11        4.15       -3.76     24.08 o 
   1   9  11      194.78      201.73     36.73 o 
   2   9  11       80.22       70.15     24.18 o 
   3   9  11       22.91       30.67     20.96 o 
   4   9  11      127.13       96.37     34.32 o 
   5   9  11       33.02       37.87     37.05 o 
   6   9  11       21.68       23.78     43.78 o 
   7   9  11        0.45      -31.38     47.40 o 
 -13  10  11      178.06      231.59    106.35 o 
 -12  10  11       46.14       28.34     34.13 o 
 -11  10  11       29.61       -3.02     31.38 o 
 -10  10  11       23.81       24.20     32.70 o 
  -9  10  11        6.62       14.22     33.17 o 
  -8  10  11        3.55       69.55     32.99 o 
  -7  10  11      669.24      640.94     75.06 o 
  -6  10  11        1.04       26.03     26.61 o 
  -5  10  11      845.04      861.47     70.83 o 
  -4  10  11        1.29        3.13     23.37 o 
  -3  10  11      609.42      576.31     53.96 o 
  -2  10  11       54.78       71.79     26.66 o 
  -1  10  11      190.51      216.40     34.70 o 
   0  10  11        1.70       25.97     25.88 o 
   1  10  11      226.89      157.38     44.88 o 
   2  10  11       30.11       24.05     28.73 o 
   3  10  11       59.31       82.40     32.13 o 
   4  10  11       17.00        9.99     36.38 o 
   5  10  11      126.01      155.29     96.85 o 
   6  10  11        0.31       -3.85     37.54 o 
 -12  11  11        0.49       15.97     37.29 o 
 -11  11  11       57.83       98.48     56.17 o 
 -10  11  11        0.02        1.30     31.31 o 
  -9  11  11       70.51       96.38     42.93 o 
  -8  11  11       18.06       93.58     43.52 o 
  -7  11  11       17.98       87.30     40.72 o 
  -6  11  11       53.00       28.56     28.05 o 
  -5  11  11        5.19        1.97     37.39 o 
  -4  11  11        1.11      -14.41     28.82 o 
  -3  11  11        2.34       21.60     31.24 o 
  -2  11  11       26.12      -15.79     26.60 o 
  -1  11  11       55.85       33.67     25.02 o 
   0  11  11        0.74       21.26     29.48 o 
   1  11  11        3.47        7.09     26.99 o 
   2  11  11        4.84       72.70     46.53 o 
   3  11  11        4.55       57.32     61.12 o 
   4  11  11        0.27       89.23     78.06 o 
   5  11  11        0.26      -20.32     59.17 o 
 -10  12  11        0.37       26.36     45.69 o 
  -9  12  11        0.10      -11.04     42.42 o 
  -8  12  11        7.55       60.82     34.45 o 
  -7  12  11       58.63       55.31     37.54 o 
  -6  12  11        0.22      -31.31     42.52 o 
  -5  12  11      107.76      132.42     52.47 o 
  -4  12  11        1.22      -17.45     38.74 o 
  -3  12  11      144.49      157.36     60.22 o 
  -2  12  11        4.31       26.33     49.64 o 
  -1  12  11        9.92       -1.86     35.24 o 
   0  12  11       65.88      111.24     53.26 o 
   1  12  11       13.66        5.34     34.61 o 
   2  12  11       38.19       67.18     59.09 o 
   3  12  11       52.94       66.33     67.37 o 
  -7  13  11       25.06       73.34     60.28 o 
  -6  13  11        4.27       25.37     44.41 o 
  -5  13  11        1.09      -36.81     42.99 o 
  -4  13  11       12.13       -7.65     49.40 o 
  -3  13  11       46.04      -15.18     44.47 o 
  -2  13  11        9.38       14.59     39.94 o 
  -1  13  11      194.66      198.56    133.02 o 
 -19   0  12       39.65       17.51     72.74 o 
 -18   0  12       13.34       27.44     46.93 o 
 -17   0  12        0.91      -31.53     80.91 o 
 -16   0  12      153.46      259.05     71.17 o 
 -15   0  12      104.62      124.19     61.86 o 
 -14   0  12      598.79      574.45     83.14 o 
 -13   0  12      981.30      962.52     80.24 o 
 -12   0  12       12.46       90.65     34.23 o 
 -11   0  12      226.99      238.09     28.35 o 
 -10   0  12     8421.41     8535.12    423.11 o 
  -9   0  12     2397.64     2701.71    179.14 o 
  -8   0  12      169.52      129.28     19.44 o 
  -7   0  12       16.26       21.60     18.79 o 
  -6   0  12     1113.48      998.92     47.11 o 
  -5   0  12      100.28      125.98     14.56 o 
  -4   0  12    10832.40    12287.73    473.30 o 
  -3   0  12        3.42       11.53     10.78 o 
  -2   0  12    27546.28    27740.32   1293.33 o 
  -1   0  12        4.45       26.61     14.89 o 
   0   0  12     1101.20      955.27     61.33 o 
   1   0  12       71.95      147.80     85.27 o 
   2   0  12     1727.33     1719.83     93.86 o 
   3   0  12       28.09        7.39     19.03 o 
   4   0  12     2163.80     2170.02    177.00 o 
   5   0  12       84.17       81.73     55.27 o 
   6   0  12      279.65      226.62     64.10 o 
   8   0  12      300.71      391.29     85.87 o 
   9   0  12        3.66      134.05     98.19 o 
  10   0  12       23.62      -54.77     67.58 o 
  11   0  12        1.66        8.39     64.57 o 
 -19   1  12       13.09       -1.82     34.69 o 
 -18   1  12        0.21       24.31     40.63 o 
 -17   1  12       13.65       12.59     33.46 o 
 -16   1  12       59.48       71.23     42.33 o 
 -15   1  12      229.45      200.77     27.34 o 
 -14   1  12      701.74      698.45     53.99 o 
 -13   1  12      777.41      833.92     51.07 o 
 -12   1  12       62.99      100.90     21.20 o 
 -11   1  12       12.35       34.17     14.21 o 
 -10   1  12      313.62      293.57     24.87 o 
  -9   1  12     2411.75     2302.71     81.03 o 
  -8   1  12    10240.37    10525.84    331.97 o 
  -7   1  12      438.04      350.08     17.85 o 
  -6   1  12     1875.81     1923.43     69.24 o 
  -5   1  12      848.80      835.66     26.25 o 
  -4   1  12      203.42      180.60     17.04 o 
  -3   1  12      409.34      518.76     23.49 o 
  -2   1  12       35.66       47.19     12.19 o 
  -1   1  12     3879.54     3630.82    113.18 o 
   0   1  12     3194.68     3005.29    116.76 o 
   1   1  12       21.75       28.12     24.71 o 
   2   1  12      895.82      849.12     37.84 o 
   3   1  12      112.91       93.23     12.52 o 
   4   1  12      126.39      104.37     21.74 o 
   5   1  12      247.77      337.66     47.63 o 
   6   1  12        4.20        0.52     39.16 o 
   7   1  12      412.24      401.26     57.97 o 
   8   1  12      150.02       95.75     40.84 o 
   9   1  12       14.27       27.78     32.41 o 
  10   1  12       11.49       19.45     35.17 o 
  11   1  12        3.83      -24.99     37.47 o 
 -19   2  12        0.31       20.94     58.01 o 
 -18   2  12       56.14      182.17     82.23 o 
 -17   2  12      198.47      217.45     47.89 o 
 -16   2  12      121.94      168.74     35.77 o 
 -15   2  12      228.28      214.04     30.05 o 
 -14   2  12      990.10     1027.41     61.69 o 
 -13   2  12       70.07       87.29     18.29 o 
 -12   2  12       56.25       92.71     18.01 o 
 -11   2  12        7.61       33.93     21.11 o 
 -10   2  12       60.07       88.35     15.58 o 
  -9   2  12    15303.89    16080.04    567.64 o 
  -8   2  12      143.88      199.40     19.79 o 
  -7   2  12     6439.57     6606.22    189.02 o 
  -6   2  12      392.43      366.91     21.13 o 
  -5   2  12    11602.44    12446.77    437.47 o 
  -4   2  12      730.54      741.82     35.80 o 
  -3   2  12     1076.21     1030.37     30.94 o 
  -2   2  12      592.50      542.40     22.54 o 
  -1   2  12     5995.15     5852.17    181.54 o 
   0   2  12     1160.55     1093.83     51.43 o 
   1   2  12     1325.50     1333.32     53.74 o 
   2   2  12      396.64      402.20     34.84 o 
   3   2  12     4346.57     4201.32    155.54 o 
   4   2  12       20.08       26.15     27.38 o 
   5   2  12       19.11       15.26     27.05 o 
   6   2  12       38.02       64.05     30.53 o 
   7   2  12        0.89      -22.69     30.59 o 
   8   2  12      106.55      197.74     45.92 o 
   9   2  12       85.33       58.00     35.07 o 
  10   2  12       12.21       18.28     39.85 o 
  11   2  12       43.46       66.62     49.88 o 
 -18   3  12        0.17      -43.25     52.27 o 
 -17   3  12        0.29       55.31     34.44 o 
 -16   3  12      200.15      182.71     52.36 o 
 -15   3  12       52.01       41.38     20.36 o 
 -14   3  12        5.87       -5.43     15.95 o 
 -13   3  12      284.55      328.07     32.49 o 
 -12   3  12       10.09        4.78     13.73 o 
 -11   3  12        1.16       16.13     13.39 o 
 -10   3  12      290.36      294.99     23.07 o 
  -9   3  12      781.19      842.76     38.04 o 
  -8   3  12      583.79      681.40     34.60 o 
  -7   3  12      951.27      873.95     61.78 o 
  -6   3  12      340.07      306.83     20.50 o 
  -5   3  12     1564.58     1569.18     59.28 o 
  -4   3  12      182.72      190.20     17.74 o 
  -3   3  12     1305.20     1211.35     50.30 o 
  -2   3  12      487.93      475.16     22.84 o 
  -1   3  12      341.13      310.90     19.23 o 
   0   3  12       21.66       40.18     14.24 o 
   1   3  12       32.19       27.70     17.04 o 
   2   3  12     1214.39     1099.20     52.52 o 
   3   3  12      105.35      118.53     21.35 o 
   4   3  12      370.64      348.63     35.30 o 
   5   3  12       13.25       39.55     23.47 o 
   6   3  12        9.81       63.36     34.57 o 
   7   3  12       50.29       22.87     31.45 o 
   8   3  12        2.06        7.48     31.58 o 
   9   3  12       25.06       37.95     43.30 o 
  10   3  12       52.14        1.40     32.91 o 
 -18   4  12        6.02       58.72     49.13 o 
 -17   4  12       22.74       -5.55     36.84 o 
 -16   4  12      239.69      282.05     41.90 o 
 -15   4  12      145.53      103.45     24.54 o 
 -14   4  12      486.85      468.07     39.34 o 
 -13   4  12      160.21      172.47     25.04 o 
 -12   4  12        1.45      -10.76     13.03 o 
 -11   4  12        3.42       -7.35     12.81 o 
 -10   4  12        2.47       16.35     12.54 o 
  -9   4  12     2167.53     2156.91     76.64 o 
  -8   4  12     4874.02     4913.47    149.47 o 
  -7   4  12    11022.10    10770.33    329.41 o 
  -6   4  12      249.51      227.65     16.46 o 
  -5   4  12     7215.63     6907.06    347.20 o 
  -4   4  12      471.70      520.73     27.68 o 
  -3   4  12       78.97       57.59     11.74 o 
  -2   4  12       22.66       27.96     15.90 o 
  -1   4  12     1733.82     1807.27     66.69 o 
   0   4  12       14.06       15.99     15.10 o 
   1   4  12     2228.83     2235.21    106.84 o 
   2   4  12      771.67      719.90     43.92 o 
   3   4  12      235.40      242.84     35.12 o 
   4   4  12        2.44       92.03     50.83 o 
   5   4  12       27.29       53.07     28.99 o 
   6   4  12        0.09        5.58     28.29 o 
   7   4  12        0.04       41.82     57.75 o 
   8   4  12       15.69       94.18     42.67 o 
   9   4  12       24.16      143.75     65.56 o 
  10   4  12       15.97       72.65     50.39 o 
 -18   5  12        9.20      -68.75     80.15 o 
 -17   5  12       14.62       91.54     93.82 o 
 -16   5  12        5.92        5.00     24.87 o 
 -15   5  12       42.05      136.89     59.57 o 
 -14   5  12      182.67      138.33     32.72 o 
 -13   5  12      223.20      239.47     27.19 o 
 -12   5  12      475.33      455.66     35.32 o 
 -11   5  12      706.47      734.61     42.25 o 
 -10   5  12      284.46      245.22     20.35 o 
  -9   5  12     1743.71     1712.64     76.09 o 
  -8   5  12        0.78        2.48      8.72 o 
  -7   5  12       90.24      108.28     12.08 o 
  -6   5  12      660.86      623.74     30.05 o 
  -5   5  12     1399.38     1139.62     51.50 o 
  -4   5  12       73.25       63.96     13.53 o 
  -3   5  12     7652.33     7196.43    225.27 o 
  -2   5  12        0.03       17.35     12.39 o 
  -1   5  12     2218.41     1939.55     78.19 o 
   0   5  12      213.94      240.10     23.20 o 
   1   5  12      415.96      366.98     29.52 o 
   2   5  12       87.42      116.78     21.51 o 
   3   5  12      588.56      466.66     47.51 o 
   4   5  12       41.11       31.08     23.87 o 
   5   5  12      698.78      877.44     74.82 o 
   6   5  12      149.49      155.99     47.76 o 
   7   5  12      166.22      161.79     47.71 o 
   8   5  12       11.92       53.58     40.42 o 
   9   5  12       36.45       47.93     52.44 o 
  10   5  12        3.03      -20.06     46.77 o 
 -17   6  12        1.23      -48.61     48.61 o 
 -16   6  12        0.14       45.15     38.58 o 
 -15   6  12       40.39       10.89     40.35 o 
 -14   6  12      204.00      194.34     34.27 o 
 -13   6  12      129.48       99.09     38.03 o 
 -12   6  12      940.11      967.66     66.68 o 
 -11   6  12       13.65       18.70     17.75 o 
 -10   6  12     1057.90      977.64     57.98 o 
  -9   6  12       34.87       61.83     24.07 o 
  -8   6  12      233.01      399.33     43.59 o 
  -7   6  12        5.05       33.35     18.98 o 
  -6   6  12        0.70       19.46     18.57 o 
  -5   6  12       41.03        9.67     13.31 o 
  -4   6  12     1119.94      984.35     52.89 o 
  -3   6  12        2.95       32.73     25.23 o 
  -2   6  12     1591.98     1612.95     66.79 o 
  -1   6  12        8.30       59.18     18.19 o 
   0   6  12     1997.46     1943.38    103.08 o 
   1   6  12      585.17      513.32     43.18 o 
   2   6  12      259.41      216.84     39.48 o 
   3   6  12      215.62      213.96     27.34 o 
   4   6  12       67.58      126.52     32.15 o 
   5   6  12       18.28       50.46     38.36 o 
   6   6  12       79.52       99.21     31.88 o 
   7   6  12       57.54       82.11     44.35 o 
   8   6  12       58.32       81.00     48.46 o 
   9   6  12       36.88      164.09     84.16 o 
 -16   7  12      118.08       47.17     42.35 o 
 -15   7  12      199.97      236.42     54.43 o 
 -14   7  12       48.44       48.86     29.60 o 
 -13   7  12       35.39       30.22     26.54 o 
 -12   7  12       39.63       66.62     25.50 o 
 -11   7  12      178.40      148.34     28.78 o 
 -10   7  12      136.18      240.54     44.35 o 
  -9   7  12        0.64       16.88     35.09 o 
  -8   7  12     2619.69     2483.64    121.80 o 
  -7   7  12       57.39       63.77     30.19 o 
  -6   7  12     2094.06     1817.84    115.98 o 
  -5   7  12        3.11       -6.89     21.32 o 
  -4   7  12     2454.49     2226.23    100.20 o 
  -3   7  12      594.61      550.96     42.98 o 
  -2   7  12       26.29       59.95     16.23 o 
  -1   7  12       13.99       -3.81     14.67 o 
   0   7  12      472.75      517.88     40.78 o 
   1   7  12      460.44      464.11     42.08 o 
   2   7  12      849.52      905.19     58.92 o 
   3   7  12       67.24       71.56     20.51 o 
   4   7  12      400.66      487.06     50.01 o 
   5   7  12        0.71      -11.38     21.90 o 
   6   7  12       56.59       73.86     34.20 o 
   7   7  12        6.35      -10.40     41.69 o 
   8   7  12        3.92       -2.09     38.76 o 
   9   7  12       17.80       14.44     40.20 o 
 -16   8  12        2.31      -18.10     48.64 o 
 -15   8  12        1.00       -2.48     49.40 o 
 -14   8  12        0.24       -3.43     33.40 o 
 -13   8  12        6.00       12.30     29.23 o 
 -12   8  12       13.34       96.08     61.29 o 
 -11   8  12      128.93      226.27     44.29 o 
 -10   8  12      153.52      191.89     38.73 o 
  -9   8  12       41.47       30.74     34.05 o 
  -8   8  12        0.82       89.69     34.94 o 
  -7   8  12        0.24       14.26     18.10 o 
  -6   8  12       16.88       36.15     30.19 o 
  -5   8  12      197.39      229.99     41.42 o 
  -4   8  12      144.99      132.98     21.68 o 
  -3   8  12      184.71      207.66     29.90 o 
  -2   8  12       74.08      115.85     28.49 o 
  -1   8  12      120.27      173.28     28.89 o 
   0   8  12       12.79        2.10     15.50 o 
   1   8  12        1.23       27.85     19.78 o 
   2   8  12        0.00      -19.48     19.48 o 
   3   8  12        9.50       28.66     20.78 o 
   4   8  12       18.58       64.60     37.34 o 
   5   8  12        0.70       21.49     29.28 o 
   6   8  12        1.72       -6.63     31.73 o 
   7   8  12        4.64        9.70     36.92 o 
   8   8  12        1.24      -52.42     59.27 o 
 -15   9  12       82.66       44.66     46.23 o 
 -14   9  12        0.55       41.70     60.58 o 
 -13   9  12      169.53       88.95     46.80 o 
 -12   9  12       85.87       41.53     51.65 o 
 -11   9  12       99.90       64.75     35.50 o 
 -10   9  12       81.78       83.90     43.20 o 
  -9   9  12        7.80      -12.00     25.76 o 
  -8   9  12      244.15      277.96     46.60 o 
  -7   9  12      310.57      333.77     51.45 o 
  -6   9  12      411.14      473.98     61.77 o 
  -5   9  12        8.06       66.07     33.26 o 
  -4   9  12      625.97      410.15     38.72 o 
  -3   9  12       55.26       47.14     24.70 o 
  -2   9  12      229.76      238.03     35.11 o 
  -1   9  12       47.44       70.05     28.12 o 
   0   9  12       79.55       56.64     26.24 o 
   1   9  12       23.91       40.97     29.39 o 
   2   9  12      257.51      273.79     36.73 o 
   3   9  12        3.01       -7.42     20.86 o 
   4   9  12      107.31      131.99     55.17 o 
   5   9  12        3.48       -5.00     28.63 o 
   6   9  12        0.37       35.79     40.27 o 
   7   9  12       20.32       38.11     64.50 o 
 -13  10  12       50.92       67.60     42.57 o 
 -12  10  12       44.49       67.96     40.57 o 
 -11  10  12        1.92       49.55     35.93 o 
 -10  10  12      284.10      272.19     55.54 o 
  -9  10  12       46.64      104.03     40.87 o 
  -8  10  12      134.71      294.41     55.75 o 
  -7  10  12      193.56      321.61     66.39 o 
  -6  10  12       30.98       84.87     37.22 o 
  -5  10  12       17.02       60.65     33.49 o 
  -4  10  12      140.04      203.85     43.45 o 
  -3  10  12       24.07       -4.27     25.90 o 
  -2  10  12      342.01      265.68     36.58 o 
  -1  10  12        0.21       38.86     35.34 o 
   0  10  12      106.63      167.59     36.72 o 
   1  10  12      165.76       88.57     31.39 o 
   2  10  12        7.84       24.10     24.93 o 
   3  10  12        1.39       74.15     63.68 o 
   4  10  12       38.22      102.97     64.02 o 
   5  10  12        2.54       -2.22     35.30 o 
 -12  11  12       83.86       27.01     42.55 o 
 -11  11  12      328.89      457.19     80.54 o 
 -10  11  12       17.71       96.84     52.51 o 
  -9  11  12       76.81        6.57     28.51 o 
  -8  11  12        1.40      -28.09     33.45 o 
  -7  11  12       10.92       68.44     49.64 o 
  -6  11  12       14.87      -15.75     37.94 o 
  -5  11  12      233.10      299.86     90.17 o 
  -4  11  12       17.37       41.80     36.18 o 
  -3  11  12     1075.30     1069.07    125.43 o 
  -2  11  12       13.24       10.47     27.74 o 
  -1  11  12      185.37      205.93     46.61 o 
   0  11  12        0.18       29.93     36.98 o 
   1  11  12       33.19       15.02     48.39 o 
   2  11  12        0.59      -12.67     35.88 o 
   3  11  12       66.75     1789.45   1271.51 o 
   4  11  12        7.00      -40.77     56.75 o 
 -10  12  12        2.69      -51.31     51.31 o 
  -9  12  12       49.63       59.07     47.32 o 
  -8  12  12       91.20       59.40     37.66 o 
  -7  12  12      239.00      271.77     58.00 o 
  -6  12  12        3.15      -46.55     46.55 o 
  -5  12  12      111.43      169.06    122.88 o 
  -4  12  12        5.69      -19.47     39.79 o 
  -3  12  12       46.92      107.35     54.42 o 
  -2  12  12        1.34      -12.19     44.44 o 
  -1  12  12       32.98      125.61     65.78 o 
   0  12  12       14.38      -61.88     63.96 o 
   1  12  12      235.80      247.05     65.82 o 
   2  12  12       12.77      -53.76     58.62 o 
  -6  13  12        7.85       79.46     99.39 o 
  -5  13  12       17.92       42.72     47.12 o 
  -4  13  12        6.51       24.06     64.34 o 
  -3  13  12        0.43       12.51     50.41 o 
  -2  13  12        7.70       86.51     58.34 o 
 -19   1  13        0.33       14.06     59.80 o 
 -18   1  13       38.78       24.50     65.13 o 
 -17   1  13      246.47      204.96     48.66 o 
 -16   1  13        3.05       37.77     34.35 o 
 -15   1  13       42.49       26.52     19.67 o 
 -14   1  13       33.86       61.09     21.73 o 
 -13   1  13      214.77      226.08     25.42 o 
 -12   1  13     1187.35     1206.74     60.77 o 
 -11   1  13      173.45      113.64     35.36 o 
 -10   1  13     1615.58     1554.45     62.16 o 
  -9   1  13     1048.04     1119.16     42.88 o 
  -8   1  13    10292.39    10270.67    352.26 o 
  -7   1  13     1939.57     1918.16     62.47 o 
  -6   1  13       49.94       51.00      8.80 o 
  -5   1  13      947.72      882.85     46.18 o 
  -4   1  13     6617.47     6850.49    278.75 o 
  -3   1  13        2.20        0.90      7.50 o 
  -2   1  13     8768.34     9348.76    296.47 o 
  -1   1  13       60.12       35.40     11.92 o 
   0   1  13     6423.07     5519.62    321.90 o 
   1   1  13       17.13       14.60     19.05 o 
   2   1  13      427.61      451.20     28.74 o 
   3   1  13       51.78       42.74     16.28 o 
   4   1  13      240.96      261.38     27.53 o 
   5   1  13      237.96      346.39     51.69 o 
   6   1  13      218.07      280.75     52.06 o 
   7   1  13       44.82       49.50     31.98 o 
   8   1  13      212.02      132.75     42.34 o 
   9   1  13        9.00       23.17     36.62 o 
  10   1  13       38.18       20.07     40.31 o 
 -19   2  13        0.12       -2.87     48.94 o 
 -18   2  13       14.51       54.44     40.00 o 
 -17   2  13       59.13       49.78     35.64 o 
 -16   2  13      107.96       84.87     25.35 o 
 -15   2  13      218.58      190.63     28.48 o 
 -14   2  13      141.66      135.96     24.41 o 
 -13   2  13       45.30       43.54     18.56 o 
 -12   2  13     2131.95     2076.24    103.08 o 
 -11   2  13        0.00        7.44     16.17 o 
 -10   2  13     1633.89     1625.02     79.47 o 
  -9   2  13      303.84      327.45     22.40 o 
  -8   2  13      140.26      125.75     13.84 o 
  -7   2  13     1364.38     1328.59     38.68 o 
  -6   2  13     9491.68     9948.79    423.21 o 
  -5   2  13     1403.50     1327.13     55.30 o 
  -4   2  13     5137.87     5743.66    137.34 o 
  -3   2  13        1.55       14.23     10.09 o 
  -2   2  13     2143.10     1861.56     61.00 o 
  -1   2  13     1820.39     1824.45     66.11 o 
   0   2  13        1.20       32.13     22.70 o 
   1   2  13      170.53      138.77     17.81 o 
   2   2  13      286.06      315.89     31.78 o 
   3   2  13       24.92       42.25     14.64 o 
   4   2  13      474.60      477.79     38.91 o 
   5   2  13      533.45      533.82     62.11 o 
   6   2  13       93.49      182.23     40.88 o 
   7   2  13       25.38       52.06     45.12 o 
   8   2  13        0.51      -18.83     31.98 o 
   9   2  13        0.12      -21.87     35.22 o 
  10   2  13       13.13       10.14     36.58 o 
 -18   3  13       18.21       30.51     30.54 o 
 -17   3  13       22.01        8.38     30.61 o 
 -16   3  13      190.73      167.19     34.93 o 
 -15   3  13      177.98      276.46     38.41 o 
 -14   3  13      297.52      271.19     29.72 o 
 -13   3  13      781.49      854.18     51.69 o 
 -12   3  13       81.98      117.37     19.27 o 
 -11   3  13      411.26      439.66     30.49 o 
 -10   3  13        7.73       26.98     16.25 o 
  -9   3  13        2.32      -13.10     13.10 o 
  -8   3  13     2731.74     2696.90    108.90 o 
  -7   3  13    17383.48    17923.02    707.60 o 
  -6   3  13     1092.68     1100.46     47.73 o 
  -5   3  13    20376.52    22313.95    877.10 o 
  -4   3  13      127.18      148.19     29.56 o 
  -3   3  13     9316.84     9774.41    281.22 o 
  -2   3  13       55.24       58.54     10.35 o 
  -1   3  13      411.72      399.92     25.03 o 
   0   3  13        1.00       -0.74     11.59 o 
   1   3  13     6085.86     6082.37    226.05 o 
   2   3  13       53.84       55.74     18.10 o 
   3   3  13     2181.85     2262.84    106.60 o 
   4   3  13      256.86      295.53     37.44 o 
   5   3  13     1402.11     1392.38    133.98 o 
   6   3  13        3.48       86.74     72.41 o 
   7   3  13       63.03       26.95     34.12 o 
   8   3  13        4.46       -0.13     30.49 o 
   9   3  13        3.11      -25.22     38.79 o 
  10   3  13       14.92      130.39     55.98 o 
 -18   4  13       90.54       36.59     54.91 o 
 -17   4  13      223.94      371.78    108.25 o 
 -16   4  13       11.88       25.52     45.25 o 
 -15   4  13        4.46       21.30     20.97 o 
 -14   4  13        2.85       13.81     20.15 o 
 -13   4  13       17.41       -0.39     13.15 o 
 -12   4  13      724.87      581.59     46.78 o 
 -11   4  13      542.45      548.52     32.63 o 
 -10   4  13     1016.36     1016.02     57.14 o 
  -9   4  13     3066.21     2897.81     98.37 o 
  -8   4  13      181.45      201.99     26.53 o 
  -7   4  13     4703.62     4317.57    161.07 o 
  -6   4  13        6.97       20.99     17.14 o 
  -5   4  13       40.10       62.17     13.29 o 
  -4   4  13      995.45     1005.30     48.42 o 
  -3   4  13      751.52      690.88     30.16 o 
  -2   4  13      234.56      229.18     31.03 o 
  -1   4  13     4088.00     3853.39    140.81 o 
   0   4  13       26.97       65.65     15.08 o 
   1   4  13      488.15      545.53     40.95 o 
   2   4  13       44.42       97.57     19.78 o 
   3   4  13       24.26       28.56     19.96 o 
   4   4  13       74.86      115.82     43.76 o 
   5   4  13      232.79      252.38     34.75 o 
   6   4  13      211.25      271.90     76.52 o 
   7   4  13       94.75       99.58     68.86 o 
   8   4  13        2.66       47.86     43.79 o 
   9   4  13       20.74      -29.19     44.99 o 
  10   4  13        8.03       60.40     48.15 o 
 -18   5  13        6.26       15.19     81.29 o 
 -17   5  13       46.87       12.49     32.61 o 
 -16   5  13        4.31       69.98     52.19 o 
 -15   5  13        7.95       37.51     24.30 o 
 -14   5  13        1.75        4.92     15.94 o 
 -13   5  13       25.91       22.55     17.39 o 
 -12   5  13     1657.87     1636.96     77.94 o 
 -11   5  13      333.60      299.66     27.65 o 
 -10   5  13       66.48       74.45     21.42 o 
  -9   5  13      429.38      381.06     21.20 o 
  -8   5  13     1694.49     1417.04     59.62 o 
  -7   5  13       89.97       46.26     26.50 o 
  -6   5  13      434.11      366.22     32.05 o 
  -5   5  13      107.01      177.51     19.06 o 
  -4   5  13     1269.12     1333.29     83.59 o 
  -3   5  13       54.26       43.43     10.72 o 
  -2   5  13      372.91      337.27     22.98 o 
  -1   5  13      337.72      338.60     26.67 o 
   0   5  13     3998.47     4262.84    171.66 o 
   1   5  13       82.87       86.59     27.12 o 
   2   5  13      625.53      685.77     45.71 o 
   3   5  13        0.80       25.01     26.39 o 
   4   5  13      340.89      284.97     41.94 o 
   5   5  13        0.52      -17.91     22.54 o 
   6   5  13       18.40       29.46     40.63 o 
   7   5  13        0.38      -20.97     31.98 o 
   8   5  13      104.24      270.94     65.72 o 
   9   5  13       18.43       20.71     43.66 o 
 -17   6  13       19.61       50.68     39.87 o 
 -16   6  13      104.69       88.27     51.90 o 
 -15   6  13       24.57       23.38     25.65 o 
 -14   6  13       14.43        4.79     31.25 o 
 -13   6  13      215.54      247.96     36.43 o 
 -12   6  13      109.82      131.67     36.48 o 
 -11   6  13     1063.51     1028.38     63.72 o 
 -10   6  13       11.06       42.04     29.35 o 
  -9   6  13      423.33      402.06     42.84 o 
  -8   6  13      453.32      425.34     51.51 o 
  -7   6  13      984.07      857.89     60.89 o 
  -6   6  13      353.29      262.74     34.98 o 
  -5   6  13     4084.42     4352.99    233.97 o 
  -4   6  13      452.17      370.56     37.03 o 
  -3   6  13      707.50      603.91     35.28 o 
  -2   6  13      217.96      283.87     25.92 o 
  -1   6  13     2144.85     2081.79     92.58 o 
   0   6  13       23.16       33.75     18.10 o 
   1   6  13      408.28      522.19     41.04 o 
   2   6  13       67.79       20.69     23.19 o 
   3   6  13        1.82       27.23     24.18 o 
   4   6  13      224.43      209.52     37.14 o 
   5   6  13       54.49       24.72     28.15 o 
   6   6  13       84.08      195.57     51.39 o 
   7   6  13      187.22      145.63     51.00 o 
   8   6  13       22.53        4.32     36.10 o 
   9   6  13       10.59      -33.20     48.78 o 
 -16   7  13       32.03       21.27     38.35 o 
 -15   7  13        2.39        3.20     34.86 o 
 -14   7  13        3.65       -4.87     27.19 o 
 -13   7  13        3.13       21.33     25.24 o 
 -12   7  13       43.91      -16.29     30.17 o 
 -11   7  13     1371.07     1365.13    102.68 o 
 -10   7  13      464.78      460.05     56.66 o 
  -9   7  13       39.86       63.97     29.12 o 
  -8   7  13       16.09      104.16     33.76 o 
  -7   7  13       97.00      125.39     33.11 o 
  -6   7  13      410.84      455.23     65.79 o 
  -5   7  13       63.88       82.06     32.24 o 
  -4   7  13       95.60       83.78     18.98 o 
  -3   7  13      161.16      244.02     25.61 o 
  -2   7  13      892.66      815.80     46.81 o 
  -1   7  13      249.43      264.03     27.95 o 
   0   7  13      205.28      217.41     36.64 o 
   1   7  13       39.95       30.85     20.70 o 
   2   7  13      310.76      350.28     36.36 o 
   3   7  13       35.59       17.90     17.86 o 
   4   7  13       21.01       18.91     22.98 o 
   5   7  13        9.12       29.41     37.51 o 
   6   7  13       12.91      -39.21     39.21 o 
   7   7  13       10.34       48.51     55.20 o 
   8   7  13        2.66       56.26     89.18 o 
 -16   8  13       16.13      -23.61     52.11 o 
 -15   8  13       81.04       81.08     44.88 o 
 -14   8  13      286.15      313.39     76.72 o 
 -13   8  13      125.69      125.68     35.16 o 
 -12   8  13      368.35      301.69     46.78 o 
 -11   8  13      300.18      297.17     45.70 o 
 -10   8  13        7.99       24.05     25.14 o 
  -9   8  13        8.68        9.41     28.89 o 
  -8   8  13       20.90       20.62     24.87 o 
  -7   8  13      136.70      180.18     35.83 o 
  -6   8  13     3590.54     3356.87    209.09 o 
  -5   8  13        6.63      -28.45     29.08 o 
  -4   8  13     1389.54     1298.73    101.85 o 
  -3   8  13        2.65       26.76     14.96 o 
  -2   8  13     1619.16     1672.42     98.03 o 
  -1   8  13       10.07       -0.73     16.68 o 
   0   8  13       68.67      110.48     32.44 o 
   1   8  13        0.22       32.24     27.07 o 
   2   8  13      712.00      705.32     52.29 o 
   3   8  13       91.46       68.41     41.74 o 
   4   8  13      165.01      232.01     45.03 o 
   5   8  13       20.44       26.32     30.03 o 
   6   8  13      217.18      255.30     60.76 o 
   7   8  13        4.86       47.81     59.69 o 
 -15   9  13        9.49       -7.56     48.82 o 
 -14   9  13        5.40       -6.10     33.76 o 
 -13   9  13       17.71       16.95     35.71 o 
 -12   9  13        6.75       41.47     41.26 o 
 -11   9  13      182.66      222.69     50.66 o 
 -10   9  13      637.91      716.32     78.94 o 
  -9   9  13       73.77       77.16     33.63 o 
  -8   9  13      380.71      358.05     56.59 o 
  -7   9  13      136.94       90.60     36.97 o 
  -6   9  13      139.17      181.60     38.03 o 
  -5   9  13      130.70      173.55     41.09 o 
  -4   9  13       66.32       86.92     51.37 o 
  -3   9  13      236.56      267.54     54.02 o 
  -2   9  13      612.68      575.21     54.22 o 
  -1   9  13       70.77      139.48     46.99 o 
   0   9  13      205.57      267.10     42.13 o 
   1   9  13       13.45        9.31     24.09 o 
   2   9  13       33.85       34.05     23.09 o 
   3   9  13       97.80      100.48     54.60 o 
   4   9  13       12.67       -7.95     23.04 o 
   5   9  13        5.64       18.24     29.81 o 
   6   9  13       41.45       53.15     58.13 o 
 -13  10  13       56.98      104.39     45.10 o 
 -12  10  13        6.60       98.03     48.06 o 
 -11  10  13      274.03      268.73     54.60 o 
 -10  10  13       51.68       30.14     32.99 o 
  -9  10  13      217.38      275.29     54.42 o 
  -8  10  13       38.77       23.30     30.25 o 
  -7  10  13      252.98      214.86     47.31 o 
  -6  10  13       27.24      104.83     62.88 o 
  -5  10  13        5.53        2.48     26.72 o 
  -4  10  13       20.83       36.41     38.13 o 
  -3  10  13       34.55       66.40     30.76 o 
  -2  10  13        0.13       10.02     27.16 o 
  -1  10  13      470.86      509.21     65.50 o 
   0  10  13        1.93      -13.99     29.44 o 
   1  10  13      278.89      390.03     55.26 o 
   2  10  13        0.12      -11.56     22.69 o 
   3  10  13       13.54       29.50     36.16 o 
   4  10  13       12.18       20.38     54.79 o 
   5  10  13        0.14       57.36     99.90 o 
 -12  11  13       42.47       20.33     44.54 o 
 -11  11  13        2.40      -35.58     35.58 o 
 -10  11  13       14.68      -17.75     37.09 o 
  -9  11  13       23.47       40.43     38.91 o 
  -8  11  13       39.21       88.95     42.38 o 
  -7  11  13       70.75       98.21     41.68 o 
  -6  11  13       14.35       -5.14     33.77 o 
  -5  11  13       80.06       14.61     31.38 o 
  -4  11  13       23.30       12.12     29.06 o 
  -3  11  13       79.58       76.86     32.46 o 
  -2  11  13        1.77       81.15     37.01 o 
  -1  11  13       40.17      117.52     44.02 o 
   0  11  13       60.79      -41.60     41.60 o 
   1  11  13       15.08      -21.78     32.59 o 
   2  11  13        0.08       28.94     52.17 o 
   3  11  13       26.20       11.40     80.53 o 
 -10  12  13        5.32      -79.77     79.77 o 
  -9  12  13       37.01       72.00     48.14 o 
  -8  12  13        2.87      -33.63     33.63 o 
  -7  12  13       11.49      -47.02     47.02 o 
  -6  12  13        0.22      -24.75     42.40 o 
  -5  12  13        6.99       -1.26     42.50 o 
  -4  12  13        1.39       34.07     55.58 o 
  -3  12  13       35.09       26.43     39.58 o 
  -2  12  13        0.42        5.06     35.98 o 
  -1  12  13       89.84       94.74     57.62 o 
   0  12  13       10.50       26.23     39.43 o 
   1  12  13       22.56       93.44     73.12 o 
  -4  13  13       10.10      100.66     88.88 o 
 -19   0  14       13.39      193.34    150.42 o 
 -18   0  14      141.11      171.69    126.11 o 
 -17   0  14      249.20      267.51     76.92 o 
 -16   0  14     1713.45     1873.04    336.35 o 
 -15   0  14      403.53      498.07     61.36 o 
 -14   0  14      667.33      598.08     62.88 o 
 -13   0  14      927.40     1065.43     80.78 o 
 -12   0  14      151.99      162.83     29.53 o 
 -11   0  14      118.83      110.63     22.66 o 
 -10   0  14     4803.50     4810.31    313.78 o 
  -9   0  14       86.48       96.26     20.47 o 
  -8   0  14    14224.08    14039.82    640.80 o 
  -7   0  14     1776.28     1798.86     80.92 o 
  -6   0  14    10875.99    12174.16    519.72 o 
  -5   0  14      745.67      824.43     46.06 o 
  -4   0  14    15735.81    15320.02    675.62 o 
  -3   0  14        1.44        4.76     14.10 o 
  -2   0  14      440.05      373.83     32.20 o 
  -1   0  14       95.47       77.63     41.75 o 
   0   0  14     5776.48     6239.52    320.91 o 
   1   0  14      437.42      397.18     72.74 o 
   2   0  14     4658.42     4462.52    242.60 o 
   3   0  14      270.57      217.47     28.79 o 
   4   0  14     3635.90     3829.56    352.66 o 
   5   0  14       89.52      161.38     66.82 o 
   6   0  14       32.39       56.56     45.50 o 
   7   0  14       42.69      120.63     71.79 o 
   8   0  14       20.98       61.64     57.98 o 
   9   0  14       54.10       92.54     65.07 o 
  10   0  14       97.57       39.58     62.39 o 
 -19   1  14        0.21      -15.40     41.96 o 
 -18   1  14        0.19      -28.95     33.65 o 
 -17   1  14       10.66      -28.81     32.08 o 
 -16   1  14       37.77       45.88     22.80 o 
 -15   1  14        6.28       26.88     18.68 o 
 -14   1  14       56.01      122.46     27.63 o 
 -13   1  14      385.45      396.36     33.71 o 
 -12   1  14      920.41      802.78     58.24 o 
 -11   1  14      153.55      140.39     18.80 o 
 -10   1  14     1201.83     1229.99     53.13 o 
  -9   1  14       41.26       91.34     12.40 o 
  -8   1  14     2863.12     2845.36     97.23 o 
  -7   1  14     4425.92     4818.86    153.61 o 
  -6   1  14     3633.96     3453.45     94.20 o 
  -5   1  14      344.41      319.82     34.40 o 
  -4   1  14     5668.56     5663.74    179.57 o 
  -3   1  14     1814.04     1890.54     80.09 o 
  -2   1  14     3178.71     3109.82    106.35 o 
  -1   1  14     1027.71     1034.63     50.05 o 
   0   1  14     1184.44     1012.80     46.50 o 
   1   1  14     1999.09     1969.45     95.27 o 
   2   1  14      509.00      494.51     44.91 o 
   3   1  14      178.83      148.30     24.83 o 
   4   1  14       10.38       22.72     22.78 o 
   5   1  14        0.02       21.78     42.11 o 
   6   1  14      164.60      355.02     59.42 o 
   7   1  14       26.20        9.22     29.01 o 
   8   1  14       27.65       98.81     60.87 o 
   9   1  14       20.01       53.95     40.93 o 
  10   1  14        1.83      -38.42     44.19 o 
 -19   2  14        1.82       12.04     39.88 o 
 -18   2  14        9.75       47.30     36.26 o 
 -17   2  14        4.38       46.39     26.32 o 
 -16   2  14       28.98       36.16     21.50 o 
 -15   2  14      755.02      847.08     64.97 o 
 -14   2  14        2.37       26.40     18.85 o 
 -13   2  14      111.26       94.58     20.92 o 
 -12   2  14      273.03      305.20     28.20 o 
 -11   2  14     1775.24     1957.66     84.01 o 
 -10   2  14       38.43       48.09     13.08 o 
  -9   2  14       26.83       26.89     11.37 o 
  -8   2  14      796.77      829.62     30.47 o 
  -7   2  14     3362.58     3805.15    142.96 o 
  -6   2  14      226.05      206.12     28.30 o 
  -5   2  14     1365.10     1413.35     60.17 o 
  -4   2  14       19.67       45.78     15.67 o 
  -3   2  14     9722.09     9798.14    308.41 o 
  -2   2  14     1149.10     1044.65     52.73 o 
  -1   2  14      584.17      559.88     31.39 o 
   0   2  14      660.25      659.91     41.70 o 
   1   2  14       36.22       70.79     17.59 o 
   2   2  14     1190.40     1271.77     72.12 o 
   3   2  14       38.43       45.83     26.41 o 
   4   2  14      173.00      204.88     45.15 o 
   5   2  14      711.02      852.86     86.54 o 
   6   2  14       41.23       63.33     33.88 o 
   7   2  14       30.50       93.16     38.76 o 
   8   2  14        2.86      -35.09     35.09 o 
   9   2  14       87.53      229.25     59.52 o 
  10   2  14       13.29       62.47     46.80 o 
 -19   3  14       37.94       32.43     82.61 o 
 -18   3  14        0.18       68.37     95.72 o 
 -17   3  14        5.83       35.70     27.90 o 
 -16   3  14       20.13       49.87     26.28 o 
 -15   3  14       69.59       53.11     22.41 o 
 -14   3  14      200.94      213.15     30.44 o 
 -13   3  14      187.96      231.63     24.46 o 
 -12   3  14      120.07      172.43     20.98 o 
 -11   3  14      306.61      302.66     24.85 o 
 -10   3  14     2044.61     2160.74     80.89 o 
  -9   3  14      392.90      353.76     41.36 o 
  -8   3  14       35.23       37.61     23.59 o 
  -7   3  14      755.03      677.47     39.67 o 
  -6   3  14       77.96       42.66     25.32 o 
  -5   3  14        5.21        0.24     46.15 o 
  -4   3  14     1926.84     2105.68     90.19 o 
  -3   3  14      921.86      872.95     31.26 o 
  -2   3  14     1061.32      952.09     42.97 o 
  -1   3  14        2.82       15.91     12.36 o 
   0   3  14       64.68      111.59     19.41 o 
   1   3  14      472.92      451.67     49.13 o 
   2   3  14       38.16       86.94     35.52 o 
   3   3  14      228.08      249.71     27.35 o 
   4   3  14       99.79      102.91     53.29 o 
   5   3  14       78.58      113.16     38.45 o 
   6   3  14        0.73       25.66     52.36 o 
   7   3  14        1.08      -45.14     47.64 o 
   8   3  14        3.31       49.47     41.52 o 
   9   3  14        6.13        8.07     39.19 o 
 -18   4  14        0.30       74.51     60.12 o 
 -17   4  14       30.69       33.74     43.07 o 
 -16   4  14       38.40       36.59     26.81 o 
 -15   4  14       64.77      127.98     32.75 o 
 -14   4  14      318.34      330.04     38.32 o 
 -13   4  14      176.40      185.48     30.93 o 
 -12   4  14      184.48      201.24     29.94 o 
 -11   4  14      188.71      151.92     18.16 o 
 -10   4  14      179.40      182.56     26.03 o 
  -9   4  14      499.49      481.95     33.48 o 
  -8   4  14      368.17      422.14     29.12 o 
  -7   4  14       34.34       97.91     20.86 o 
  -6   4  14       70.01      104.58     17.08 o 
  -5   4  14     1427.87     1231.67     56.14 o 
  -4   4  14      387.69      439.98     31.23 o 
  -3   4  14     2814.06     2661.37     83.51 o 
  -2   4  14      408.14      363.69     36.86 o 
  -1   4  14      946.37      872.42     42.32 o 
   0   4  14        2.62       28.75     14.35 o 
   1   4  14       82.70      163.64     41.46 o 
   2   4  14      203.24      252.38     27.42 o 
   3   4  14      488.41      451.78     33.28 o 
   4   4  14      277.67      290.36     50.67 o 
   5   4  14      302.87      303.43     39.50 o 
   6   4  14       52.91      108.03     41.08 o 
   7   4  14      103.54       77.27     52.91 o 
   8   4  14       13.67        7.11     37.75 o 
   9   4  14       16.62       15.09     38.60 o 
 -18   5  14       30.77      -22.03     85.84 o 
 -17   5  14      124.20      192.13     54.26 o 
 -16   5  14       62.78      106.47     54.52 o 
 -15   5  14      433.26      386.66     59.95 o 
 -14   5  14      181.48      211.25     36.90 o 
 -13   5  14       28.42       20.03     17.63 o 
 -12   5  14      276.54      310.28     26.93 o 
 -11   5  14       38.50       96.05     24.85 o 
 -10   5  14       91.64      131.84     20.32 o 
  -9   5  14     3990.16     4231.59    177.61 o 
  -8   5  14      847.48      776.91     43.52 o 
  -7   5  14     3369.02     3341.16    129.74 o 
  -6   5  14      105.93      140.64     27.95 o 
  -5   5  14     2061.85     2009.25     84.38 o 
  -4   5  14       82.10       92.70     18.95 o 
  -3   5  14       13.32       12.03     16.73 o 
  -2   5  14        8.42       34.06     18.07 o 
  -1   5  14     1820.61     2276.97    101.01 o 
   0   5  14        8.83       19.73     28.22 o 
   1   5  14     1326.63     1183.66    104.02 o 
   2   5  14      164.30      252.19     29.89 o 
   3   5  14      992.73     1020.25     68.34 o 
   4   5  14        3.61      -11.64     39.14 o 
   5   5  14       49.70       29.59     23.05 o 
   6   5  14        0.62      -37.96     37.96 o 
   7   5  14       12.86       39.16     38.04 o 
   8   5  14       20.30      -14.13     44.02 o 
   9   5  14       53.67       18.33     42.73 o 
 -17   6  14       15.05       23.99     37.59 o 
 -16   6  14       45.56       72.11     51.70 o 
 -15   6  14      162.60      216.42     43.44 o 
 -14   6  14      177.64      251.40     45.47 o 
 -13   6  14       11.49       18.53     39.02 o 
 -12   6  14      197.78      239.68     46.27 o 
 -11   6  14      294.22      273.13     44.27 o 
 -10   6  14      105.20      121.30     27.77 o 
  -9   6  14      874.68      820.65     65.63 o 
  -8   6  14     1101.47     1069.99     78.67 o 
  -7   6  14       70.25      104.18     28.20 o 
  -6   6  14     1718.50     1649.44    109.54 o 
  -5   6  14      677.03      753.00     64.14 o 
  -4   6  14      149.71      159.60     23.33 o 
  -3   6  14      483.61      394.63     28.25 o 
  -2   6  14      240.73      281.36     24.01 o 
  -1   6  14       10.93        4.63     14.21 o 
   0   6  14     1072.05     1056.80     64.86 o 
   1   6  14      107.28      131.14     26.27 o 
   2   6  14      560.56      505.57     47.76 o 
   3   6  14       99.93      164.98     39.64 o 
   4   6  14        7.51        3.71     24.92 o 
   5   6  14       31.26       -0.86     24.99 o 
   6   6  14        2.75       -4.45     33.22 o 
   7   6  14        0.22       28.93     38.43 o 
   8   6  14        7.13      -20.75     41.65 o 
 -17   7  14        2.05      -46.92     51.16 o 
 -16   7  14        0.26      -20.50     37.58 o 
 -15   7  14        3.54       21.01     28.84 o 
 -14   7  14      673.91      633.42     75.38 o 
 -13   7  14      162.20      155.04     40.56 o 
 -12   7  14      312.65      384.35     53.82 o 
 -11   7  14       12.36      101.95     31.36 o 
 -10   7  14      343.39      354.82     58.62 o 
  -9   7  14      369.04      329.92     53.34 o 
  -8   7  14      304.55      410.12     48.72 o 
  -7   7  14       27.53       96.96     62.72 o 
  -6   7  14      931.00     1052.70     87.68 o 
  -5   7  14        0.29       61.80     46.24 o 
  -4   7  14     1141.44      993.25     75.28 o 
  -3   7  14      234.04      238.33     25.20 o 
  -2   7  14     2180.63     2107.28     96.67 o 
  -1   7  14      160.71      143.63     23.89 o 
   0   7  14      328.53      262.81     32.06 o 
   1   7  14       25.07       53.59     23.33 o 
   2   7  14        4.89      -19.07     19.07 o 
   3   7  14       26.35       44.59     29.64 o 
   4   7  14      224.51      312.37     50.35 o 
   5   7  14        4.10       37.07     30.12 o 
   6   7  14      165.79      149.39     49.95 o 
   7   7  14       12.37       63.65     43.83 o 
 -16   8  14        0.44       35.65     45.24 o 
 -15   8  14        5.63      -30.53     44.03 o 
 -14   8  14        1.18      -16.84     35.26 o 
 -13   8  14        0.69      -11.20     31.79 o 
 -12   8  14        3.15      -19.80     28.17 o 
 -11   8  14       97.80      104.30     38.51 o 
 -10   8  14       43.81      133.75     37.99 o 
  -9   8  14       94.18      105.15     31.65 o 
  -8   8  14       12.05       63.55     42.95 o 
  -7   8  14        0.51       21.72     25.53 o 
  -6   8  14        1.23       61.84     29.31 o 
  -5   8  14        8.50        2.42     26.30 o 
  -4   8  14       79.29       92.45     32.40 o 
  -3   8  14        0.43        0.32     21.62 o 
  -2   8  14        1.53       19.10     25.42 o 
  -1   8  14       32.19       50.68     23.21 o 
   0   8  14       13.47        4.62     17.76 o 
   1   8  14       96.82       78.75     29.72 o 
   2   8  14        8.94       43.56     22.97 o 
   3   8  14        6.68      -30.83     30.83 o 
   4   8  14        8.05       -0.17     24.98 o 
   5   8  14        0.24       -1.30     32.08 o 
   6   8  14        3.60       20.38     43.08 o 
   7   8  14        9.08       72.25     50.45 o 
 -15   9  14        4.30      -24.51     45.73 o 
 -14   9  14       57.30       53.61     44.73 o 
 -13   9  14       51.36        4.77     29.03 o 
 -12   9  14       88.53       87.99     46.94 o 
 -11   9  14      100.04      106.40     41.06 o 
 -10   9  14      447.00      458.62     79.11 o 
  -9   9  14      260.18      284.64     49.18 o 
  -8   9  14        3.12      134.77     61.46 o 
  -7   9  14      219.60      276.23     48.12 o 
  -6   9  14        2.03       46.67     28.65 o 
  -5   9  14        4.17      -30.30     30.30 o 
  -4   9  14      840.96      964.91     92.44 o 
  -3   9  14       17.20       41.60     31.34 o 
  -2   9  14      756.98      829.56    132.73 o 
  -1   9  14       56.25       73.87     44.42 o 
   0   9  14       79.76       58.23     31.69 o 
   1   9  14       19.82       21.84     24.01 o 
   2   9  14       17.68       25.27     27.42 o 
   3   9  14       34.72       30.50     33.67 o 
   4   9  14      108.13      187.83     54.84 o 
   5   9  14       28.05       65.70     57.29 o 
   6   9  14       35.28      102.56    122.69 o 
 -13  10  14        7.11      184.71    168.61 o 
 -12  10  14        0.21       54.29     38.93 o 
 -11  10  14        2.15       24.03     43.24 o 
 -10  10  14       10.78       96.74     40.37 o 
  -9  10  14       56.47       12.96     29.27 o 
  -8  10  14      365.90      401.63     69.49 o 
  -7  10  14       38.73       44.21     36.44 o 
  -6  10  14      333.61      460.72     62.02 o 
  -5  10  14       95.53      -22.54     30.52 o 
  -4  10  14       33.01      -29.46     29.46 o 
  -3  10  14        0.44       12.79     31.25 o 
  -2  10  14       32.63       11.41     26.94 o 
  -1  10  14       32.08       63.18     48.32 o 
   0  10  14      324.74      288.96     67.20 o 
   1  10  14       13.81       68.90     83.56 o 
   2  10  14      123.03      171.25     93.25 o 
   3  10  14       15.57       59.08     53.13 o 
   4  10  14        5.67       -0.50     50.09 o 
 -12  11  14        5.87       15.09     34.42 o 
 -11  11  14        3.00       -8.85     35.68 o 
 -10  11  14       82.00       87.46     42.23 o 
  -9  11  14      385.42      414.51     66.71 o 
  -8  11  14       29.33       81.38     40.53 o 
  -7  11  14      104.12       81.22     56.03 o 
  -6  11  14       20.78       -6.85     32.07 o 
  -5  11  14      202.30      188.76     50.77 o 
  -4  11  14        1.95       -9.61     29.50 o 
  -3  11  14        0.54       14.38     33.35 o 
  -2  11  14        7.22       37.08     34.07 o 
  -1  11  14      147.58      154.95     91.06 o 
   0  11  14        0.15       -5.50     31.43 o 
   1  11  14       72.39       48.48     38.58 o 
   2  11  14        6.67      -33.81     82.05 o 
   3  11  14      124.16       32.67     75.59 o 
  -9  12  14        5.16       10.33     34.77 o 
  -8  12  14       10.38      -44.92     44.92 o 
  -7  12  14       61.47       40.69     41.77 o 
  -6  12  14       42.73      243.07    157.47 o 
  -5  12  14      143.17      108.51     53.79 o 
  -4  12  14        6.87       76.21     61.47 o 
  -3  12  14       68.99       72.84     56.97 o 
  -2  12  14       29.02       77.10     51.05 o 
  -1  12  14       48.35       69.79     61.24 o 
   0  12  14       12.17      -18.41     39.67 o 
 -19   1  15       17.51       41.77     43.03 o 
 -18   1  15      144.10      147.08     61.71 o 
 -17   1  15        2.47       10.13     20.30 o 
 -16   1  15      484.46      368.72     47.28 o 
 -15   1  15      757.94      747.53     73.07 o 
 -14   1  15      600.32      736.41     51.13 o 
 -13   1  15      278.91      322.07     31.85 o 
 -12   1  15      464.88      380.87     54.07 o 
 -11   1  15     1099.06     1097.76     54.73 o 
 -10   1  15       75.69      127.89     20.65 o 
  -9   1  15        6.15        0.14     11.98 o 
  -8   1  15      257.89      193.15     31.77 o 
  -7   1  15       70.13       68.52     11.91 o 
  -6   1  15     8013.28     7979.01    357.73 o 
  -5   1  15      108.34      123.33     21.16 o 
  -4   1  15     5228.54     5206.18    166.34 o 
  -3   1  15     1301.01     1254.07     47.64 o 
  -2   1  15      366.90      411.13     24.91 o 
  -1   1  15      563.59      571.66     32.20 o 
   0   1  15      368.35      386.71     27.69 o 
   1   1  15      417.87      409.80     36.94 o 
   2   1  15     1707.99     1691.16    111.48 o 
   3   1  15      120.29      128.47     23.36 o 
   4   1  15      448.95      544.05     70.41 o 
   5   1  15       40.42       82.14     40.43 o 
   6   1  15      350.64      444.58     66.94 o 
   7   1  15       26.73      -21.66     30.58 o 
   8   1  15        0.99       49.37     39.65 o 
   9   1  15       37.32       88.31     54.33 o 
 -19   2  15       36.33       48.73     57.23 o 
 -18   2  15       18.55       28.73     67.87 o 
 -17   2  15       60.28      107.44     49.68 o 
 -16   2  15       92.42      118.70     28.38 o 
 -15   2  15        5.54        5.40     18.68 o 
 -14   2  15      160.89      189.23     27.52 o 
 -13   2  15       98.31      117.34     26.98 o 
 -12   2  15       14.49        3.41     19.22 o 
 -11   2  15      849.02      700.53     40.03 o 
 -10   2  15     2406.24     2418.41     91.98 o 
  -9   2  15       47.52       61.02     20.21 o 
  -8   2  15     6351.70     6217.89    241.55 o 
  -7   2  15      150.00      170.54     20.88 o 
  -6   2  15     1478.95     1606.26     88.50 o 
  -5   2  15      724.93      807.48     44.59 o 
  -4   2  15     2818.27     2541.50     79.42 o 
  -3   2  15      993.77      805.14     35.96 o 
  -2   2  15    11623.50    11388.22    399.82 o 
  -1   2  15      253.60      227.84     21.78 o 
   0   2  15     3939.10     3641.30    145.72 o 
   1   2  15        5.58       44.59     21.43 o 
   2   2  15      282.74      291.94     33.28 o 
   3   2  15      251.58      255.46     30.17 o 
   4   2  15      132.60      158.21     55.59 o 
   5   2  15        4.12       40.42     36.67 o 
   6   2  15       75.18      189.23     77.36 o 
   7   2  15       19.05        8.37     29.55 o 
   8   2  15       40.49       -0.11     33.72 o 
   9   2  15        4.15       45.55     41.83 o 
 -19   3  15      127.30      162.47    108.06 o 
 -18   3  15       32.15       -8.36     80.15 o 
 -17   3  15       96.37       46.11     36.73 o 
 -16   3  15      124.84      115.75     31.15 o 
 -15   3  15      381.62      462.87     42.90 o 
 -14   3  15      321.34      300.32     33.32 o 
 -13   3  15        6.50       74.24     22.15 o 
 -12   3  15        1.86        1.20     12.01 o 
 -11   3  15     2676.73     2683.97    101.49 o 
 -10   3  15      704.61      730.44     40.15 o 
  -9   3  15     2933.74     2743.90    120.10 o 
  -8   3  15      261.15      269.45     30.94 o 
  -7   3  15     4740.75     5411.42    219.58 o 
  -6   3  15      242.07      246.34     30.85 o 
  -5   3  15     1925.94     2289.79     99.02 o 
  -4   3  15      204.89      236.23     24.62 o 
  -3   3  15     2165.12     1992.23    126.02 o 
  -2   3  15      166.55      150.17     15.75 o 
  -1   3  15     2482.69     2428.04     92.85 o 
   0   3  15        0.22       13.55     25.02 o 
   1   3  15     1102.48     1187.96     59.83 o 
   2   3  15        7.38       53.96     49.61 o 
   3   3  15       61.82        6.01     26.06 o 
   4   3  15       96.34       67.88     31.33 o 
   5   3  15       55.81       78.02     36.54 o 
   6   3  15       64.77       23.74     33.35 o 
   7   3  15      339.66      420.97     79.92 o 
   8   3  15       25.60      -15.98     37.07 o 
   9   3  15       33.62       12.20     39.89 o 
 -18   4  15        0.12      -49.00     77.11 o 
 -17   4  15       32.33       68.34     40.91 o 
 -16   4  15      114.90       37.34     26.90 o 
 -15   4  15      270.34      301.31     43.01 o 
 -14   4  15       22.02       39.99     18.31 o 
 -13   4  15        2.46        8.40     12.56 o 
 -12   4  15      409.88      390.57     28.12 o 
 -11   4  15      161.62      209.76     27.18 o 
 -10   4  15      176.49      198.61     23.80 o 
  -9   4  15     1261.68     1349.33     70.22 o 
  -8   4  15       22.70       58.89     15.26 o 
  -7   4  15     4112.10     3834.92    155.68 o 
  -6   4  15      440.09      404.01     35.38 o 
  -5   4  15     3939.41     3602.27    148.67 o 
  -4   4  15     1040.54     1156.77     58.21 o 
  -3   4  15      889.47      765.49     35.64 o 
  -2   4  15      535.06      532.10     43.46 o 
  -1   4  15        0.07       -5.84     14.14 o 
   0   4  15      126.49      150.17     22.24 o 
   1   4  15      450.26      421.17     42.93 o 
   2   4  15      190.92      208.01     26.35 o 
   3   4  15      720.25      755.67     65.16 o 
   4   4  15       37.79      -22.10     22.10 o 
   5   4  15      399.98      511.71     81.04 o 
   6   4  15        8.38       91.19     44.39 o 
   7   4  15       38.93       29.80     55.11 o 
   8   4  15       25.52        0.74     33.19 o 
   9   4  15        0.90        5.16     49.04 o 
 -18   5  15       47.39       39.74     47.95 o 
 -17   5  15        1.86        9.24     32.62 o 
 -16   5  15       23.17       40.32     41.12 o 
 -15   5  15      183.24      160.08     44.42 o 
 -14   5  15      338.75      371.31     48.85 o 
 -13   5  15       38.36       32.33     22.76 o 
 -12   5  15      439.73      440.51     37.68 o 
 -11   5  15       15.48       31.20     15.18 o 
 -10   5  15      161.83       91.18     20.70 o 
  -9   5  15       37.72       38.67     13.04 o 
  -8   5  15      202.16      297.66     24.39 o 
  -7   5  15      208.43      199.06     19.09 o 
  -6   5  15     2613.15     2504.48    199.85 o 
  -5   5  15       29.20       34.70     14.26 o 
  -4   5  15      899.18      966.28    111.40 o 
  -3   5  15       85.16       43.72     17.16 o 
  -2   5  15      672.56      678.60     36.68 o 
  -1   5  15      161.68      170.75     22.01 o 
   0   5  15       72.64       88.56     25.35 o 
   1   5  15        0.09      -12.82     15.65 o 
   2   5  15      774.95      841.68     53.76 o 
   3   5  15       47.64       64.86     47.39 o 
   4   5  15       17.95       93.27     59.69 o 
   5   5  15        3.70       68.32     63.42 o 
   6   5  15        9.52       18.85     35.23 o 
   7   5  15        0.14      -46.40     46.40 o 
   8   5  15        1.61       74.95     55.84 o 
 -17   6  15      119.26       77.61     57.05 o 
 -16   6  15       32.49       39.16     39.50 o 
 -15   6  15       14.67       98.76     75.74 o 
 -14   6  15      237.87      222.85     45.15 o 
 -13   6  15      303.43      244.49     46.73 o 
 -12   6  15       52.18       76.33     33.11 o 
 -11   6  15      213.49      227.57     41.62 o 
 -10   6  15      181.12      203.97     36.66 o 
  -9   6  15       74.68       48.25     24.56 o 
  -8   6  15       12.70       51.14     25.93 o 
  -7   6  15      150.45      251.99     33.58 o 
  -6   6  15        4.74       37.41     23.61 o 
  -5   6  15      839.05      798.65     44.30 o 
  -4   6  15       56.79       88.41     19.21 o 
  -3   6  15       49.21      107.63     26.08 o 
  -2   6  15      539.86      424.96     41.01 o 
  -1   6  15        6.18       12.18     17.86 o 
   0   6  15      532.69      674.12     51.74 o 
   1   6  15      681.41      706.41     52.23 o 
   2   6  15      165.11      184.41     39.89 o 
   3   6  15       10.00       24.67     29.29 o 
   4   6  15       45.80       96.06     38.13 o 
   5   6  15        4.42       -3.33     24.85 o 
   6   6  15       26.91       40.61     40.21 o 
   7   6  15       14.12       49.31     48.59 o 
   8   6  15       20.14       13.06     44.02 o 
 -17   7  15       13.11       -1.58     45.15 o 
 -16   7  15       19.72      -13.55     50.51 o 
 -15   7  15        0.83      -11.49     29.14 o 
 -14   7  15      108.82      120.98     38.16 o 
 -13   7  15       92.31      117.25     36.58 o 
 -12   7  15      188.08      181.33     36.77 o 
 -11   7  15        4.42       48.11     29.03 o 
 -10   7  15      203.20      243.99     45.12 o 
  -9   7  15      479.53      532.91     60.51 o 
  -8   7  15      755.82      764.43     68.55 o 
  -7   7  15       76.30       88.47     28.30 o 
  -6   7  15      186.57      279.64     41.12 o 
  -5   7  15        4.00       48.86     51.55 o 
  -4   7  15      586.09      575.11     57.76 o 
  -3   7  15     1564.28     1318.18    115.05 o 
  -2   7  15       27.48       25.86     19.21 o 
  -1   7  15      845.40      850.38     55.79 o 
   0   7  15      194.34      190.75     28.47 o 
   1   7  15       11.70       53.45     35.80 o 
   2   7  15       43.15       25.08     19.47 o 
   3   7  15       26.73       54.19     28.29 o 
   4   7  15      110.92      150.51     41.29 o 
   5   7  15       73.70      140.19     40.17 o 
   6   7  15        0.27       48.27     46.18 o 
   7   7  15        6.72        3.82     39.94 o 
 -16   8  15       22.06       76.63     84.85 o 
 -15   8  15        3.63       45.13     41.29 o 
 -14   8  15       22.96       26.53     30.13 o 
 -13   8  15       24.94       40.38     41.75 o 
 -12   8  15      708.43      739.95     80.97 o 
 -11   8  15       82.38      106.07     38.18 o 
 -10   8  15      663.18      720.29     73.41 o 
  -9   8  15      382.29      385.25     56.32 o 
  -8   8  15      950.27      941.08     83.27 o 
  -7   8  15       21.97        2.00     21.66 o 
  -6   8  15       18.45      101.39     32.50 o 
  -5   8  15        3.17       21.95     25.82 o 
  -4   8  15      729.00      844.21     83.03 o 
  -3   8  15        3.79       60.03     34.98 o 
  -2   8  15      602.83      743.50     76.37 o 
  -1   8  15        0.85       13.17     18.15 o 
   0   8  15     1389.97     1388.42    105.74 o 
   1   8  15       92.86       91.61     27.63 o 
   2   8  15      107.07      204.51     40.58 o 
   3   8  15       13.10       13.78     25.64 o 
   4   8  15        1.28       33.70     29.69 o 
   5   8  15       24.52       76.75     50.38 o 
   6   8  15       48.23       32.09     58.66 o 
 -15   9  15        1.27       49.65     57.05 o 
 -14   9  15        8.72       30.54     34.10 o 
 -13   9  15        0.78       46.06     43.29 o 
 -12   9  15      135.33      131.99     43.34 o 
 -11   9  15        0.15        7.66     30.90 o 
 -10   9  15       75.86       88.79     37.10 o 
  -9   9  15      108.97       77.55     35.33 o 
  -8   9  15      138.48      223.89     45.56 o 
  -7   9  15       11.46        5.76     24.20 o 
  -6   9  15      269.46      255.47     50.86 o 
  -5   9  15       60.97       90.78     36.44 o 
  -4   9  15      553.34      634.21     78.49 o 
  -3   9  15       26.41       -7.52     30.02 o 
  -2   9  15      106.91       67.98     34.18 o 
  -1   9  15       78.42      175.71     73.19 o 
   0   9  15       73.90      156.65     48.46 o 
   1   9  15        0.76        1.10     23.04 o 
   2   9  15       85.78       -2.52     49.01 o 
   3   9  15        3.23       21.76     45.39 o 
   4   9  15       74.29      234.81     85.84 o 
   5   9  15       27.17       23.55     79.39 o 
 -13  10  15      156.41      232.04     71.89 o 
 -12  10  15       14.55       21.31     38.00 o 
 -11  10  15        2.35       -2.72     27.87 o 
 -10  10  15        4.81       33.01     35.39 o 
  -9  10  15       74.15       17.04     32.68 o 
  -8  10  15       13.66      -24.04     30.29 o 
  -7  10  15      506.54      586.94    110.25 o 
  -6  10  15        0.38      -43.25     45.84 o 
  -5  10  15      676.90      760.68     86.42 o 
  -4  10  15       12.11       38.72     34.87 o 
  -3  10  15       90.01      205.19     61.62 o 
  -2  10  15       34.59       49.73     36.82 o 
  -1  10  15       21.11       32.74     46.11 o 
   0  10  15        1.87       -1.90     31.17 o 
   1  10  15       97.11       69.47     52.40 o 
   2  10  15        9.59       81.63     48.37 o 
   3  10  15       77.92       52.45     66.53 o 
   4  10  15        1.77       65.67     71.66 o 
 -12  11  15        2.66        1.38     31.21 o 
 -11  11  15       39.15       12.84     39.86 o 
 -10  11  15       22.75       38.67     38.03 o 
  -9  11  15       42.66      100.48     42.92 o 
  -8  11  15        0.34       44.19     47.57 o 
  -7  11  15        0.16       19.92     50.63 o 
  -6  11  15       60.15       11.57     33.17 o 
  -5  11  15       15.86       18.32     34.76 o 
  -4  11  15        1.60        3.04     29.06 o 
  -3  11  15       22.60       69.39     46.12 o 
  -2  11  15        0.11      -16.87     31.96 o 
  -1  11  15       31.85       48.43     51.09 o 
   0  11  15        1.85      -19.90     38.72 o 
   1  11  15       12.91       62.33     64.65 o 
   2  11  15       11.59       29.24     65.79 o 
  -9  12  15       13.45       12.76     35.40 o 
  -8  12  15       15.95       43.53     46.71 o 
  -7  12  15       70.47       78.67     42.69 o 
  -6  12  15        0.75      -50.01     50.01 o 
  -5  12  15       69.12       54.04     48.11 o 
  -4  12  15        3.61      -33.47     47.82 o 
  -3  12  15       18.31       56.12     47.35 o 
  -2  12  15       19.86       39.45     51.42 o 
  -1  12  15        0.63       14.08     44.79 o 
 -19   0  16       57.56      129.52    111.67 o 
 -18   0  16       13.93       63.05    104.08 o 
 -17   0  16        0.05       -8.90     33.70 o 
 -16   0  16      136.26      151.45     46.13 o 
 -15   0  16      104.30       74.91     36.55 o 
 -14   0  16     1370.31     1592.68    121.31 o 
 -13   0  16      974.07     1161.11     89.20 o 
 -12   0  16      615.81      607.15     64.13 o 
 -11   0  16      764.72      759.49     75.34 o 
 -10   0  16     7532.72     8324.91    451.37 o 
  -9   0  16       11.43       31.41     17.99 o 
  -8   0  16      691.32      884.38     55.48 o 
  -7   0  16      122.87      127.33     25.14 o 
  -6   0  16     4188.29     4171.58    186.72 o 
  -5   0  16       69.45       69.53     15.48 o 
  -4   0  16    13068.96    15390.45    791.22 o 
  -3   0  16       98.08      144.05     33.15 o 
  -2   0  16    14068.60    13408.82    701.08 o 
  -1   0  16        1.17       21.30     19.61 o 
   0   0  16      101.66       95.69     30.25 o 
   1   0  16       44.51       34.48     50.71 o 
   2   0  16       31.48       36.73     30.20 o 
   3   0  16      439.62      361.88     69.54 o 
   4   0  16      915.92     1311.97    231.13 o 
   5   0  16       65.78       40.55     47.81 o 
   6   0  16      310.01      234.58     95.53 o 
   7   0  16       19.18       84.29     62.15 o 
   8   0  16       37.78        3.50     47.84 o 
   9   0  16        9.59       38.17     71.74 o 
 -19   1  16       22.64      198.66    136.36 o 
 -18   1  16       28.14       22.04     35.10 o 
 -17   1  16       17.95       24.04     24.59 o 
 -16   1  16       84.21       63.79     25.04 o 
 -15   1  16       72.50       84.79     24.97 o 
 -14   1  16      262.06      360.60     34.60 o 
 -13   1  16      418.91      483.51     48.66 o 
 -12   1  16       59.42       68.86     20.04 o 
 -11   1  16       23.89       17.80     18.43 o 
 -10   1  16      163.70      189.02     22.24 o 
  -9   1  16       54.00       48.01     17.57 o 
  -8   1  16     2504.37     2488.91     81.73 o 
  -7   1  16      115.20      128.42     16.73 o 
  -6   1  16     1894.62     2000.95     77.24 o 
  -5   1  16      485.20      401.44     27.84 o 
  -4   1  16       72.52       85.01     12.73 o 
  -3   1  16      329.55      326.63     21.89 o 
  -2   1  16      696.52      732.34     38.08 o 
  -1   1  16      472.43      445.53     31.53 o 
   0   1  16     1576.96     1403.01     65.68 o 
   1   1  16        5.09       44.62     31.23 o 
   2   1  16      430.03      446.09     44.87 o 
   3   1  16      214.09      192.73     29.11 o 
   4   1  16        5.49       44.92     30.77 o 
   5   1  16       10.71       19.90     29.35 o 
   6   1  16        1.21      -10.92     42.32 o 
   7   1  16       18.44      -18.01     35.67 o 
   8   1  16       32.82       52.19     45.67 o 
   9   1  16       12.26       77.03     50.12 o 
 -19   2  16        5.02       47.52     67.04 o 
 -18   2  16      105.40      142.89     61.91 o 
 -17   2  16      220.99      259.34     44.25 o 
 -16   2  16      108.18      148.71     31.81 o 
 -15   2  16      569.13      581.87     51.63 o 
 -14   2  16      250.83      271.47     30.71 o 
 -13   2  16      139.77      203.93     28.65 o 
 -12   2  16       30.65       17.98     16.76 o 
 -11   2  16       12.78       22.43     12.72 o 
 -10   2  16       37.06       43.17     13.94 o 
  -9   2  16     8009.58     7796.21    325.27 o 
  -8   2  16       31.36       31.68     17.71 o 
  -7   2  16     1253.54     1108.24     55.01 o 
  -6   2  16      324.80      356.28     32.25 o 
  -5   2  16     1379.01     1388.27     65.63 o 
  -4   2  16      790.97      681.48     29.71 o 
  -3   2  16      874.30      892.56     40.47 o 
  -2   2  16      281.15      259.09     21.89 o 
  -1   2  16     1779.32     1793.31     88.16 o 
   0   2  16      152.08      202.03     24.07 o 
   1   2  16       65.66       59.21     19.49 o 
   2   2  16        7.66      -11.80     18.06 o 
   3   2  16     1516.06     1511.33     92.35 o 
   4   2  16      111.03      169.17     45.05 o 
   5   2  16       70.26       36.40     34.32 o 
   6   2  16       32.13       44.12     38.43 o 
   7   2  16       13.77      137.41    142.15 o 
   8   2  16       37.68       -9.71     37.32 o 
   9   2  16       11.59       48.70     54.94 o 
 -19   3  16        0.01       11.90     50.15 o 
 -18   3  16        0.68      -28.44     47.05 o 
 -17   3  16       22.64       14.62     34.34 o 
 -16   3  16      211.77      239.55     38.31 o 
 -15   3  16        2.97        7.43     21.22 o 
 -14   3  16       33.63       29.17     16.71 o 
 -13   3  16       70.72      104.32     20.51 o 
 -12   3  16       58.74       73.78     19.07 o 
 -11   3  16       10.00       28.37     17.30 o 
 -10   3  16       40.92       37.29     21.70 o 
  -9   3  16       72.04      107.07     19.74 o 
  -8   3  16      532.24      616.08     43.08 o 
  -7   3  16      931.53      996.68     54.34 o 
  -6   3  16      444.04      440.00     33.17 o 
  -5   3  16      867.18      940.44     52.69 o 
  -4   3  16      209.67      276.65     42.43 o 
  -3   3  16      177.05      160.50     18.26 o 
  -2   3  16      189.72      195.67     19.01 o 
  -1   3  16       13.48       32.67     15.26 o 
   0   3  16      169.34      236.51     25.22 o 
   1   3  16        6.98       40.62     22.19 o 
   2   3  16      145.84      145.58     42.38 o 
   3   3  16       25.11       27.09     36.18 o 
   4   3  16      206.23      181.66     41.92 o 
   5   3  16        3.78        6.20     28.29 o 
   6   3  16       30.95       27.01     35.47 o 
   7   3  16       30.63       59.69     45.69 o 
   8   3  16        6.79       78.76     56.67 o 
 -18   4  16       30.32      -33.81     85.08 o 
 -17   4  16       28.98       53.43     37.72 o 
 -16   4  16      146.76      203.01     37.09 o 
 -15   4  16      198.65      178.44     33.07 o 
 -14   4  16      463.16      489.46     54.69 o 
 -13   4  16       72.30       37.02     19.88 o 
 -12   4  16      336.82      368.28     35.12 o 
 -11   4  16      387.84      395.91     35.30 o 
 -10   4  16      119.03      169.83     23.32 o 
  -9   4  16     1756.25     1625.21     78.77 o 
  -8   4  16     1220.41     1190.60     61.15 o 
  -7   4  16     4499.27     4781.29    202.52 o 
  -6   4  16       79.44       90.43     19.11 o 
  -5   4  16      703.55      707.68     44.68 o 
  -4   4  16        0.62       41.62     18.97 o 
  -3   4  16      373.45      322.05     31.83 o 
  -2   4  16      701.94      674.48     72.90 o 
  -1   4  16      885.86      871.95     48.02 o 
   0   4  16        1.37       10.20     16.74 o 
   1   4  16      777.34      741.64     50.92 o 
   2   4  16      195.83      219.07     27.05 o 
   3   4  16      102.96      217.20     36.32 o 
   4   4  16       12.22       29.50     36.35 o 
   5   4  16        0.07       33.96     35.48 o 
   6   4  16        0.71      -19.17     38.33 o 
   7   4  16        0.10       12.56     48.57 o 
   8   4  16        3.28       -7.26     43.37 o 
 -18   5  16       12.98      -24.96     48.67 o 
 -17   5  16       48.22       49.93     53.04 o 
 -16   5  16        4.67       -4.42     30.65 o 
 -15   5  16      152.35      198.23     42.45 o 
 -14   5  16      135.95      171.52     36.65 o 
 -13   5  16      499.75      466.87     59.17 o 
 -12   5  16      257.74      250.24     38.58 o 
 -11   5  16       31.88       32.25     20.73 o 
 -10   5  16        5.11       40.03     22.27 o 
  -9   5  16      546.38      576.83     44.16 o 
  -8   5  16       33.59       19.81     24.65 o 
  -7   5  16     2445.05     2465.27    103.13 o 
  -6   5  16      520.12      486.74     60.15 o 
  -5   5  16     1662.95     1656.03     80.79 o 
  -4   5  16        2.01       35.38     18.96 o 
  -3   5  16     3384.17     3212.34    178.13 o 
  -2   5  16        0.84       26.70     28.34 o 
  -1   5  16       44.91      127.35     27.43 o 
   0   5  16       10.05       22.08     18.05 o 
   1   5  16      487.14      559.95     50.01 o 
   2   5  16       45.16       58.41     20.19 o 
   3   5  16      328.17      292.53     56.94 o 
   4   5  16       87.69       75.18     55.72 o 
   5   5  16      268.83      313.78     79.72 o 
   6   5  16        9.32      122.22     47.72 o 
   7   5  16        8.92      -21.37     39.37 o 
 -17   6  16        9.45       10.22     45.53 o 
 -16   6  16       81.49       64.70     36.11 o 
 -15   6  16       71.59      115.48     41.72 o 
 -14   6  16      287.21      235.36     56.20 o 
 -13   6  16      105.76      139.95     35.15 o 
 -12   6  16      672.46      727.55     79.85 o 
 -11   6  16        0.21       54.10     35.14 o 
 -10   6  16      600.22      577.97     55.71 o 
  -9   6  16      163.08      197.54     41.17 o 
  -8   6  16       41.52       50.96     30.43 o 
  -7   6  16       34.21       13.50     23.52 o 
  -6   6  16      153.41      206.96     34.67 o 
  -5   6  16        0.93       36.41     22.05 o 
  -4   6  16     1287.19     1281.21     72.01 o 
  -3   6  16       54.06       95.48     24.41 o 
  -2   6  16     1702.14     1984.91     95.02 o 
  -1   6  16      172.24      253.79     40.12 o 
   0   6  16      823.16      858.18     58.73 o 
   1   6  16      157.80      184.84     29.92 o 
   2   6  16        0.68       -1.62     15.95 o 
   3   6  16        0.78        0.67     22.73 o 
   4   6  16       95.11       45.18     29.16 o 
   5   6  16       26.37       70.38     39.71 o 
   6   6  16       62.29       33.71     40.53 o 
   7   6  16       48.92       81.90     55.06 o 
 -17   7  16       14.75       22.61     48.24 o 
 -16   7  16       72.62       17.72     52.36 o 
 -15   7  16      282.68      184.61     45.91 o 
 -14   7  16       79.82       52.26     49.89 o 
 -13   7  16       27.07       -9.81     24.82 o 
 -12   7  16       20.71       39.20     32.93 o 
 -11   7  16        6.07       38.09     59.30 o 
 -10   7  16      183.82      216.57     40.96 o 
  -9   7  16       10.88       17.75     23.62 o 
  -8   7  16     2035.61     1910.38    134.60 o 
  -7   7  16      130.86      139.00     40.57 o 
  -6   7  16      436.97      613.57     60.88 o 
  -5   7  16        7.11       46.54     26.68 o 
  -4   7  16      119.48      165.64     36.35 o 
  -3   7  16      354.24      345.48     37.97 o 
  -2   7  16      392.83      530.11     59.16 o 
  -1   7  16        6.61       27.89     19.05 o 
   0   7  16      832.48      969.90     66.74 o 
   1   7  16       62.87       50.04     26.43 o 
   2   7  16      402.76      499.98     59.31 o 
   3   7  16       31.01       25.77     26.75 o 
   4   7  16      122.77       63.02     52.34 o 
   5   7  16       24.58       15.45     43.64 o 
   6   7  16        3.15       31.84     40.30 o 
 -16   8  16       11.36      -26.08     42.51 o 
 -15   8  16        1.40      -13.95     38.40 o 
 -14   8  16        0.98        8.60     27.45 o 
 -13   8  16        0.05        1.06     22.97 o 
 -12   8  16        3.57       11.84     29.12 o 
 -11   8  16       41.87       56.46     31.79 o 
 -10   8  16      211.69      267.62     48.48 o 
  -9   8  16      299.26      468.71     67.59 o 
  -8   8  16       10.06        4.05     40.08 o 
  -7   8  16        2.46       28.94     24.40 o 
  -6   8  16       17.99      -26.53     35.93 o 
  -5   8  16       31.74       85.38     37.00 o 
  -4   8  16       66.38      160.29     41.12 o 
  -3   8  16       13.49        8.88     24.19 o 
  -2   8  16       62.20      188.02     70.61 o 
  -1   8  16        0.68       39.31     31.14 o 
   0   8  16       25.17       37.32     31.59 o 
   1   8  16        1.51       -7.97     21.01 o 
   2   8  16        0.07       10.38     26.68 o 
   3   8  16        5.37       37.36     32.19 o 
   4   8  16       12.99        4.48     26.64 o 
   5   8  16        4.66       50.65     59.64 o 
 -15   9  16       63.19      245.20     67.34 o 
 -14   9  16        4.87       15.35     32.47 o 
 -13   9  16      158.54      111.56     51.85 o 
 -12   9  16        0.60       58.86     44.70 o 
 -11   9  16        0.13       -6.19     30.58 o 
 -10   9  16      222.73      166.86     42.83 o 
  -9   9  16      146.51      226.52     51.57 o 
  -8   9  16      587.88      655.38     77.63 o 
  -7   9  16      357.45      408.59     59.02 o 
  -6   9  16       98.53      133.20     44.04 o 
  -5   9  16      144.94      207.28     48.32 o 
  -4   9  16       89.31      134.14     43.97 o 
  -3   9  16       42.21       41.18     33.54 o 
  -2   9  16      453.41      394.92     65.16 o 
  -1   9  16       50.43       30.85     34.27 o 
   0   9  16      220.61      147.54     48.13 o 
   1   9  16       14.96       61.44     34.41 o 
   2   9  16      118.77       81.54     53.48 o 
   3   9  16        0.01      123.60     63.48 o 
   4   9  16       61.82       67.89     60.74 o 
 -13  10  16       49.61      107.12     53.74 o 
 -12  10  16      123.46      101.80     66.79 o 
 -11  10  16        8.17       47.96     34.74 o 
 -10  10  16       48.05       67.34     39.53 o 
  -9  10  16       30.29        3.22     29.11 o 
  -8  10  16       12.82        6.88     37.26 o 
  -7  10  16      115.39      102.42     42.22 o 
  -6  10  16      202.41      269.27     62.38 o 
  -5  10  16       16.69       48.38     41.37 o 
  -4  10  16      182.76      249.70     67.59 o 
  -3  10  16        1.21       18.30     33.36 o 
  -2  10  16      117.66      129.68     48.89 o 
  -1  10  16        2.84       29.50     32.02 o 
   0  10  16       17.56       12.05     46.05 o 
   1  10  16       44.38      -50.84     50.84 o 
   2  10  16       29.35      104.71     59.25 o 
   3  10  16       14.98       59.63     95.72 o 
 -11  11  16      145.88      103.43     43.30 o 
 -10  11  16        0.18       -6.09     35.41 o 
  -9  11  16       51.50      111.77     58.00 o 
  -8  11  16       24.72       52.43     64.09 o 
  -7  11  16       87.72       94.03     41.00 o 
  -6  11  16        1.33       14.09     33.80 o 
  -5  11  16       97.36      114.18     47.09 o 
  -4  11  16        1.51       -7.25     37.85 o 
  -3  11  16      388.21      360.03     65.29 o 
  -2  11  16        4.68       75.66     66.12 o 
  -1  11  16       28.62      -37.79     41.53 o 
   0  11  16        0.51      -46.02     63.16 o 
   1  11  16        2.78       -4.56     74.83 o 
  -8  12  16       38.17       84.14     48.62 o 
  -7  12  16      155.25       39.24     47.78 o 
  -6  12  16        4.31       57.57     52.82 o 
  -5  12  16       25.98       -3.35     42.55 o 
  -4  12  16       12.44       43.76     57.78 o 
  -3  12  16        3.56       -9.82     54.48 o 
  -2  12  16        1.69       68.72     52.70 o 
 -19   1  17        3.91     -129.15    146.62 o 
 -18   1  17      104.41       97.10     60.20 o 
 -17   1  17      257.35      222.87     35.56 o 
 -16   1  17        0.29       -4.02     23.02 o 
 -15   1  17      154.60      168.28     36.69 o 
 -14   1  17       11.77        4.57     16.83 o 
 -13   1  17       43.10       68.43     19.57 o 
 -12   1  17      963.24     1045.91     57.91 o 
 -11   1  17      161.20      161.76     24.99 o 
 -10   1  17     1067.13     1131.70     58.07 o 
  -9   1  17     1041.52     1072.37     45.05 o 
  -8   1  17     1191.55     1177.90     60.47 o 
  -7   1  17      209.37      182.64     14.75 o 
  -6   1  17      848.46      963.85     36.68 o 
  -5   1  17      359.82      413.85     25.82 o 
  -4   1  17     3273.81     3469.52    122.26 o 
  -3   1  17       17.87       10.12     12.31 o 
  -2   1  17     2457.31     2564.78    102.21 o 
  -1   1  17       86.94       76.15     18.33 o 
   0   1  17     3015.34     2712.61    117.55 o 
   1   1  17        1.14       23.49     14.89 o 
   2   1  17      163.68      151.33     22.89 o 
   3   1  17       62.73       71.59     32.27 o 
   4   1  17        3.87       11.19     60.20 o 
   5   1  17      105.94      152.03     53.51 o 
   6   1  17       59.15      123.40     41.35 o 
   7   1  17       32.73       58.32     41.53 o 
   8   1  17       72.25       77.23     45.95 o 
 -19   2  17        0.41       24.65     50.30 o 
 -18   2  17        1.59        4.42     42.94 o 
 -17   2  17      128.07      145.08     34.63 o 
 -16   2  17      432.80      432.27     51.39 o 
 -15   2  17      348.29      340.22     47.35 o 
 -14   2  17      774.07      799.77     54.78 o 
 -13   2  17        3.53       -8.89     23.53 o 
 -12   2  17      274.55      320.56     26.41 o 
 -11   2  17       61.10       51.37     14.98 o 
 -10   2  17       75.14      105.76     21.61 o 
  -9   2  17     1038.65     1091.25     59.43 o 
  -8   2  17      758.59      883.76     49.64 o 
  -7   2  17      149.92      184.44     21.89 o 
  -6   2  17     1703.29     1683.56     83.82 o 
  -5   2  17      208.11      239.68     27.35 o 
  -4   2  17     1059.12      986.45     40.43 o 
  -3   2  17       25.85       57.52     20.15 o 
  -2   2  17      404.69      415.97     29.48 o 
  -1   2  17      270.11      319.07     26.60 o 
   0   2  17      232.58      267.62     28.22 o 
   1   2  17       27.12       40.56     18.74 o 
   2   2  17      362.22      423.09     45.67 o 
   3   2  17       14.77      -12.78     29.11 o 
   4   2  17      201.56      302.76     51.21 o 
   5   2  17      107.93      105.74     39.42 o 
   6   2  17        2.61      -39.32     39.32 o 
   7   2  17        0.06       -1.58     34.66 o 
   8   2  17        8.68       95.08     68.75 o 
 -19   3  17        0.05       65.17     72.36 o 
 -18   3  17        2.86        8.48     33.19 o 
 -17   3  17      122.92      107.13     92.84 o 
 -16   3  17      157.18      208.59     42.77 o 
 -15   3  17       68.50       51.05     27.75 o 
 -14   3  17      235.89      243.71     35.41 o 
 -13   3  17      375.19      410.41     38.21 o 
 -12   3  17      110.18       89.41     21.33 o 
 -11   3  17        1.95       -7.22     19.64 o 
 -10   3  17       13.23       39.91     19.14 o 
  -9   3  17      211.66      215.37     26.65 o 
  -8   3  17      342.17      378.09     32.39 o 
  -7   3  17     3531.81     3375.77    168.74 o 
  -6   3  17       25.67       77.66     30.97 o 
  -5   3  17     7881.70     8664.13    386.66 o 
  -4   3  17      303.78      301.31     35.91 o 
  -3   3  17      218.25      211.35     18.05 o 
  -2   3  17       24.04       32.71     14.76 o 
  -1   3  17       31.35       35.73     19.45 o 
   0   3  17        1.92       61.08     38.10 o 
   1   3  17     1712.84     1853.21     92.47 o 
   2   3  17       70.34      113.16     23.64 o 
   3   3  17      433.16      442.60     74.08 o 
   4   3  17       51.00       38.02     33.31 o 
   5   3  17       86.88      149.13    112.99 o 
   6   3  17        0.82       30.45     36.24 o 
   7   3  17       27.10       11.18     41.00 o 
   8   3  17        0.11      -32.44     62.46 o 
 -18   4  17       86.09       20.72     43.43 o 
 -17   4  17      376.84      256.74     54.89 o 
 -16   4  17       31.25       35.54     28.77 o 
 -15   4  17        6.10        5.04     21.69 o 
 -14   4  17      357.13      332.15     38.82 o 
 -13   4  17        7.34       20.53     25.75 o 
 -12   4  17      141.75      140.98     24.92 o 
 -11   4  17       36.34       38.37     21.80 o 
 -10   4  17     1111.68     1141.37     65.53 o 
  -9   4  17     2323.05     2291.65    109.26 o 
  -8   4  17      406.86      402.69     33.24 o 
  -7   4  17      927.77      782.88     79.69 o 
  -6   4  17        7.41       27.99     20.46 o 
  -5   4  17       13.33       66.12     22.30 o 
  -4   4  17      306.07      283.29     31.36 o 
  -3   4  17     1083.89     1016.51     46.09 o 
  -2   4  17      112.99      158.98     24.63 o 
  -1   4  17     1446.65     1384.88     84.48 o 
   0   4  17       30.31       59.28     28.52 o 
   1   4  17       10.33       89.82     55.37 o 
   2   4  17      160.56      125.83     24.07 o 
   3   4  17       16.90       47.90     25.90 o 
   4   4  17       23.43       45.73     39.53 o 
   5   4  17       64.73       23.12     36.21 o 
   6   4  17       34.50       63.88     65.81 o 
   7   4  17       31.96       33.37     46.95 o 
 -18   5  17        1.31     -105.22    105.22 o 
 -17   5  17       29.15       -6.46     62.67 o 
 -16   5  17       74.42      145.15     49.92 o 
 -15   5  17       18.80       64.37     34.51 o 
 -14   5  17        0.34       85.77     46.55 o 
 -13   5  17        2.39       -6.60     31.72 o 
 -12   5  17      665.41      697.10     54.47 o 
 -11   5  17       41.53       90.03     29.40 o 
 -10   5  17        2.02        0.38     22.14 o 
  -9   5  17      662.36      686.94     43.80 o 
  -8   5  17        2.21        8.97     15.51 o 
  -7   5  17      131.16      143.67     25.17 o 
  -6   5  17      283.08      194.30     25.01 o 
  -5   5  17       11.34       56.54     20.09 o 
  -4   5  17      642.90      724.50     52.85 o 
  -3   5  17        8.17       30.58     21.67 o 
  -2   5  17       95.66       98.94     19.43 o 
  -1   5  17       39.83       35.90     19.39 o 
   0   5  17     1237.73     1276.99     74.80 o 
   1   5  17       17.50       11.57     24.29 o 
   2   5  17      215.10      273.09     39.36 o 
   3   5  17        1.42       -5.17     21.91 o 
   4   5  17        0.02      -38.65     38.65 o 
   5   5  17       15.94       79.33     34.35 o 
   6   5  17       14.70       49.98     56.80 o 
   7   5  17       10.22       14.94     39.72 o 
 -17   6  17        1.76       72.21     78.44 o 
 -16   6  17      299.30      219.82     53.51 o 
 -15   6  17        8.99       22.52     28.67 o 
 -14   6  17       23.57       16.55     25.12 o 
 -13   6  17      185.63      246.09     80.92 o 
 -12   6  17       64.14        7.82     29.93 o 
 -11   6  17     1594.42     1604.22    119.02 o 
 -10   6  17        2.65       67.95     27.23 o 
  -9   6  17        6.41       20.57     25.64 o 
  -8   6  17      475.56      534.57     52.92 o 
  -7   6  17       44.87       54.05     27.12 o 
  -6   6  17       54.88       48.81     27.47 o 
  -5   6  17     1344.04     1244.61     74.42 o 
  -4   6  17      179.37      184.70     27.76 o 
  -3   6  17      567.52      703.19     55.39 o 
  -2   6  17       39.18      119.76     37.50 o 
  -1   6  17      436.27      363.42     36.46 o 
   0   6  17        8.50        5.03     17.77 o 
   1   6  17      222.53      259.76     45.54 o 
   2   6  17       20.61       33.85     31.80 o 
   3   6  17       13.11        0.84     24.55 o 
   4   6  17       61.30       86.35     36.60 o 
   5   6  17        3.88       18.27     40.75 o 
   6   6  17       20.80      110.78     85.97 o 
 -17   7  17        0.27      -12.96     35.72 o 
 -16   7  17        1.17      -41.02     49.00 o 
 -15   7  17      127.38      150.27     58.52 o 
 -14   7  17       69.19       18.61     28.69 o 
 -13   7  17        1.59      -19.53     36.95 o 
 -12   7  17        5.81       54.86     33.70 o 
 -11   7  17      434.16      391.78     61.62 o 
 -10   7  17      264.68      238.95     45.14 o 
  -9   7  17        2.94       15.72     23.56 o 
  -8   7  17       74.30       85.95     32.68 o 
  -7   7  17       54.37       61.08     38.71 o 
  -6   7  17        1.60       63.90     29.74 o 
  -5   7  17        0.46       43.66     25.01 o 
  -4   7  17       15.95       52.75     40.13 o 
  -3   7  17       59.98       34.96     25.20 o 
  -2   7  17      589.29      565.67     57.04 o 
  -1   7  17       98.08      115.86     32.71 o 
   0   7  17      148.55       91.92     31.34 o 
   1   7  17       23.66       55.79     24.28 o 
   2   7  17        9.10       -3.17     23.66 o 
   3   7  17        3.33       23.45     25.57 o 
   4   7  17        0.54      -42.62     42.62 o 
   5   7  17        0.71       36.80     47.31 o 
   6   7  17        7.13      -59.63    123.83 o 
 -16   8  17       26.20       56.79     51.25 o 
 -15   8  17      166.11      150.68     62.46 o 
 -14   8  17       96.43      175.70     43.16 o 
 -13   8  17      104.15      170.74     55.98 o 
 -12   8  17      300.92      340.73     60.34 o 
 -11   8  17       46.44       14.29     26.85 o 
 -10   8  17      129.40      152.98     40.99 o 
  -9   8  17       23.55       39.10     30.68 o 
  -8   8  17      225.25      217.84     45.39 o 
  -7   8  17      164.60      202.09     39.69 o 
  -6   8  17     2527.61     2452.13    180.09 o 
  -5   8  17        5.67      143.29     43.80 o 
  -4   8  17      600.08      735.72     78.03 o 
  -3   8  17       14.32       12.43     25.33 o 
  -2   8  17        3.49       -6.50     35.13 o 
  -1   8  17        4.01      -20.73     37.09 o 
   0   8  17      283.62      314.20     48.28 o 
   1   8  17       21.34       27.71     27.84 o 
   2   8  17      588.14      489.67    164.31 o 
   3   8  17       32.88       26.82     38.86 o 
   4   8  17      110.15       41.74     55.14 o 
   5   8  17        1.73      -13.48    108.25 o 
 -15   9  17       33.04       59.58     46.39 o 
 -14   9  17        2.12       -0.84     27.69 o 
 -13   9  17       52.78       52.93     40.68 o 
 -12   9  17       20.51       18.34     34.80 o 
 -11   9  17      122.64      120.87     51.51 o 
 -10   9  17      486.14      536.85     72.03 o 
  -9   9  17       30.69        8.05     27.38 o 
  -8   9  17      220.94      219.98     44.51 o 
  -7   9  17      287.39      285.58     48.21 o 
  -6   9  17        5.06       31.79     33.66 o 
  -5   9  17       40.91      114.78     46.95 o 
  -4   9  17      201.77      210.20     52.26 o 
  -3   9  17      141.10      201.70     51.64 o 
  -2   9  17      451.52      431.34     69.17 o 
  -1   9  17       13.29      -41.36     41.36 o 
   0   9  17      115.67      100.76     52.40 o 
   1   9  17       14.46        1.59     38.47 o 
   2   9  17        0.01      -44.74     44.74 o 
   3   9  17        4.44       22.96     48.27 o 
 -13  10  17       18.77       42.25     38.72 o 
 -12  10  17       14.36      -28.61     48.64 o 
 -11  10  17      296.84      245.24     55.75 o 
 -10  10  17       34.16       83.76     49.82 o 
  -9  10  17       55.02      102.96     40.45 o 
  -8  10  17       22.91       11.04     31.00 o 
  -7  10  17       57.54       58.11     34.37 o 
  -6  10  17        1.94        4.44     31.43 o 
  -5  10  17       64.61       71.85     41.45 o 
  -4  10  17        2.27      -37.39     37.39 o 
  -3  10  17      254.58      328.06     71.06 o 
  -2  10  17        0.15       95.34     48.29 o 
  -1  10  17      159.12      181.33     81.20 o 
   0  10  17        2.51      -17.46     36.83 o 
   1  10  17       94.60       58.35     54.96 o 
   2  10  17        2.74       60.47     65.13 o 
 -11  11  17        2.44       50.99     41.48 o 
 -10  11  17       36.94       60.76     49.15 o 
  -9  11  17        9.57      103.19     87.74 o 
  -8  11  17        1.47       -4.26     42.79 o 
  -7  11  17       24.69       71.42     53.57 o 
  -6  11  17        8.83      -34.02     52.95 o 
  -5  11  17       17.45      121.28     57.18 o 
  -4  11  17       55.19      -13.55     36.36 o 
  -3  11  17       16.37       52.86     63.98 o 
  -2  11  17        2.97       -6.43     37.06 o 
  -1  11  17        0.24       -9.65     51.78 o 
   0  11  17        6.33       96.28     69.59 o 
  -7  12  17        1.46      -25.28     48.13 o 
  -6  12  17        3.99       32.01     42.79 o 
  -5  12  17       25.06       10.43     53.41 o 
  -4  12  17        0.01       19.58     45.98 o 
 -19   0  18       27.03        3.80     50.14 o 
 -18   0  18      116.24       95.40     56.12 o 
 -17   0  18      340.54      301.96     66.16 o 
 -16   0  18     1486.27     1427.61    212.94 o 
 -15   0  18      110.47      124.05     44.28 o 
 -14   0  18      133.82      174.56     46.77 o 
 -13   0  18      273.32      259.54     47.39 o 
 -12   0  18      648.72      643.02     60.57 o 
 -11   0  18      232.42      338.73     41.24 o 
 -10   0  18     1403.68     1493.49    178.96 o 
  -9   0  18      419.48      375.64     33.66 o 
  -8   0  18     7558.87     7849.51    682.62 o 
  -7   0  18      232.30      297.53     26.85 o 
  -6   0  18       79.22      -14.85     23.81 o 
  -5   0  18      440.20      398.34     38.45 o 
  -4   0  18      964.72     1052.52     76.21 o 
  -3   0  18      125.92       70.02     23.80 o 
  -2   0  18     2731.35     2993.55    211.66 o 
  -1   0  18        0.30       15.13     19.16 o 
   0   0  18     2645.34     2829.49    205.45 o 
   1   0  18      116.87       68.04     22.64 o 
   2   0  18     1003.34     1045.87     86.31 o 
   3   0  18       32.50      -40.33     44.52 o 
   4   0  18      654.08      545.31    106.36 o 
   5   0  18       10.07       66.74     49.91 o 
   6   0  18       57.37       59.32     57.85 o 
   7   0  18       40.16       16.71     47.22 o 
 -19   1  18        6.65       24.31     39.12 o 
 -18   1  18        0.73      -40.40     40.40 o 
 -17   1  18       15.20       13.42     24.84 o 
 -16   1  18        0.08       28.36     24.26 o 
 -15   1  18      157.78      195.73     50.93 o 
 -14   1  18      116.28      119.95     25.30 o 
 -13   1  18     1110.49     1072.04     96.76 o 
 -12   1  18     1143.26     1133.89     81.27 o 
 -11   1  18      209.90      196.66     23.86 o 
 -10   1  18      135.67      103.89     15.98 o 
  -9   1  18        3.36       17.00     12.60 o 
  -8   1  18      181.97      178.92     24.08 o 
  -7   1  18      668.63      676.05     45.76 o 
  -6   1  18      716.31      768.01     35.05 o 
  -5   1  18      288.87      271.68     22.95 o 
  -4   1  18     1174.03     1219.47     55.48 o 
  -3   1  18      644.51      644.52     36.35 o 
  -2   1  18      459.75      484.12     33.60 o 
  -1   1  18        5.22        8.28     18.77 o 
   0   1  18      158.57      186.99     33.49 o 
   1   1  18      101.39      117.09     34.21 o 
   2   1  18      130.52      138.38     40.20 o 
   3   1  18      133.18      113.75     34.06 o 
   4   1  18       35.30       52.63     34.34 o 
   5   1  18       28.71       28.46     33.99 o 
   6   1  18       25.81      -16.22     34.01 o 
   7   1  18        0.97      104.09     94.52 o 
 -19   2  18        3.96       86.98    129.14 o 
 -18   2  18       71.69       46.82     38.47 o 
 -17   2  18        2.86      -12.15     23.02 o 
 -16   2  18        0.44       -0.13     22.77 o 
 -15   2  18      500.45      560.14     49.58 o 
 -14   2  18        0.21       23.85     19.30 o 
 -13   2  18      415.57      438.80     41.60 o 
 -12   2  18      188.83      199.01     30.77 o 
 -11   2  18      340.04      334.08     43.78 o 
 -10   2  18       92.70       61.21     21.16 o 
  -9   2  18      382.12      459.67     35.63 o 
  -8   2  18       18.73       54.80     39.25 o 
  -7   2  18     3389.64     3531.51    160.51 o 
  -6   2  18      320.34      299.46     30.40 o 
  -5   2  18     1494.93     1406.49     73.64 o 
  -4   2  18      114.16      100.57     21.01 o 
  -3   2  18     4505.90     4721.93    181.07 o 
  -2   2  18      490.36      494.97     35.77 o 
  -1   2  18       85.83      134.62     31.77 o 
   0   2  18      282.06      216.41     26.64 o 
   1   2  18      116.67      148.88     22.67 o 
   2   2  18      431.42      420.57     58.43 o 
   3   2  18        3.47      -30.08     33.77 o 
   4   2  18       50.91       70.85     38.69 o 
   5   2  18      221.41      294.14     69.92 o 
   6   2  18        4.19      -40.33     55.80 o 
   7   2  18       23.82       84.12     47.70 o 
 -19   3  18       81.51      108.63    120.41 o 
 -18   3  18        8.06       33.46    104.08 o 
 -17   3  18       44.98       51.96     35.25 o 
 -16   3  18       28.03       50.57     41.22 o 
 -15   3  18       15.34       30.23     25.12 o 
 -14   3  18      453.83      507.85     46.54 o 
 -13   3  18       77.80      110.77     26.18 o 
 -12   3  18       13.49        7.80     17.21 o 
 -11   3  18       52.48       95.91     21.85 o 
 -10   3  18      955.22      975.53     59.63 o 
  -9   3  18       42.73       40.86     18.86 o 
  -8   3  18       69.79      117.06     22.83 o 
  -7   3  18      165.90      166.08     24.64 o 
  -6   3  18     1553.63     1590.61     84.87 o 
  -5   3  18      122.62      131.25     26.19 o 
  -4   3  18      885.98      948.78     63.70 o 
  -3   3  18       15.46       44.66     21.40 o 
  -2   3  18      900.04      922.11     59.60 o 
  -1   3  18      137.92      170.50     23.87 o 
   0   3  18      241.61      235.83     27.93 o 
   1   3  18      115.60      148.15     25.07 o 
   2   3  18       39.02       28.83     27.04 o 
   3   3  18       60.17       81.55     33.21 o 
   4   3  18       19.37       95.56     43.80 o 
   5   3  18        3.64       -8.01     34.00 o 
   6   3  18       33.31       11.19     42.76 o 
   7   3  18        0.79       22.24     43.58 o 
 -18   4  18        0.09       68.66     60.39 o 
 -17   4  18        0.11       72.94     42.90 o 
 -16   4  18        1.31      -40.54     40.54 o 
 -15   4  18       85.64      133.86     30.02 o 
 -14   4  18        2.65       66.54     37.86 o 
 -13   4  18       88.37      126.85     26.93 o 
 -12   4  18      120.68      126.86     25.47 o 
 -11   4  18       90.21      110.36     26.12 o 
 -10   4  18       42.49       56.07     20.27 o 
  -9   4  18        9.08      -10.78     19.31 o 
  -8   4  18      123.68       98.17     23.65 o 
  -7   4  18        1.46       -9.21     17.31 o 
  -6   4  18      152.20      153.38     25.64 o 
  -5   4  18      363.82      312.55     34.57 o 
  -4   4  18      107.98      109.26     26.24 o 
  -3   4  18      767.88      794.06     58.89 o 
  -2   4  18        3.58       48.95     24.97 o 
  -1   4  18      177.32      178.57     24.15 o 
   0   4  18       21.02       36.49     18.61 o 
   1   4  18       27.01       -3.78     16.69 o 
   2   4  18       23.37       12.76     33.03 o 
   3   4  18      247.50      265.53     40.64 o 
   4   4  18      128.47      126.66     50.33 o 
   5   4  18       85.52        1.49     31.83 o 
   6   4  18        4.82       47.05     41.25 o 
   7   4  18       24.60       48.26     52.62 o 
 -18   5  18       14.41      -27.53     40.55 o 
 -17   5  18      200.59       97.78     60.21 o 
 -16   5  18       83.61      114.33     55.15 o 
 -15   5  18      397.34      360.83     63.99 o 
 -14   5  18       22.04       48.23     27.90 o 
 -13   5  18       77.72       63.41     28.04 o 
 -12   5  18       33.19       58.17     32.06 o 
 -11   5  18       75.63       74.51     20.45 o 
 -10   5  18        0.82       -8.00     14.87 o 
  -9   5  18     1256.56     1187.42     67.30 o 
  -8   5  18      177.90      139.41     34.98 o 
  -7   5  18      848.20      934.57     94.94 o 
  -6   5  18        0.86        6.34     15.88 o 
  -5   5  18       20.22       25.29     20.14 o 
  -4   5  18       23.03       90.74     37.60 o 
  -3   5  18       16.20       49.79     20.71 o 
  -2   5  18       14.03       49.78     24.52 o 
  -1   5  18     1033.70     1186.23     75.90 o 
   0   5  18       44.56       40.78     19.26 o 
   1   5  18      381.07      378.33     38.99 o 
   2   5  18       16.80       21.34     24.89 o 
   3   5  18      122.07      140.96     33.82 o 
   4   5  18        0.80       81.12     46.94 o 
   5   5  18        1.57       37.46     79.89 o 
   6   5  18        1.92       63.28     46.80 o 
 -17   6  18       62.06       14.43     52.74 o 
 -16   6  18       67.62       31.52     32.40 o 
 -15   6  18       48.70       36.12     28.08 o 
 -14   6  18       41.06       69.05     39.80 o 
 -13   6  18       50.49       26.17     32.81 o 
 -12   6  18       17.30       27.34     27.01 o 
 -11   6  18      414.70      480.68     68.97 o 
 -10   6  18      416.07      383.82     48.27 o 
  -9   6  18      377.40      395.28     53.24 o 
  -8   6  18      886.53      827.42     71.59 o 
  -7   6  18       14.96       32.31     28.45 o 
  -6   6  18      165.77      122.00     20.60 o 
  -5   6  18      286.30      231.97     30.95 o 
  -4   6  18       78.21       42.30     21.64 o 
  -3   6  18      114.12      147.09     30.49 o 
  -2   6  18      698.21      734.84     62.14 o 
  -1   6  18       24.13       83.02     31.49 o 
   0   6  18      602.20      550.94     49.12 o 
   1   6  18       32.24        8.19     19.33 o 
   2   6  18      211.75      213.69     42.50 o 
   3   6  18       22.26      -21.93     27.61 o 
   4   6  18        3.12       67.55     42.85 o 
   5   6  18        0.57        9.87     35.37 o 
   6   6  18        0.08      -53.08     58.47 o 
 -17   7  18        1.70       69.13     58.77 o 
 -16   7  18       31.17       32.09     72.93 o 
 -15   7  18        2.01        7.11     36.37 o 
 -14   7  18      755.81      663.25     86.34 o 
 -13   7  18      304.48      271.31     52.45 o 
 -12   7  18      428.83      426.12     70.77 o 
 -11   7  18       84.35       37.22     42.65 o 
 -10   7  18      160.24      175.58     39.74 o 
  -9   7  18      180.77      221.47     39.73 o 
  -8   7  18      233.07      245.33     45.55 o 
  -7   7  18       41.04       28.11     26.00 o 
  -6   7  18     1374.64     1333.03    119.68 o 
  -5   7  18       68.16       99.56     29.88 o 
  -4   7  18      890.85      985.99    104.31 o 
  -3   7  18       27.37       43.04     36.04 o 
  -2   7  18      572.77      587.57     63.10 o 
  -1   7  18       71.15       76.63     30.04 o 
   0   7  18       17.69       40.04     29.04 o 
   1   7  18        0.64        8.58     34.70 o 
   2   7  18      118.62      135.62     51.10 o 
   3   7  18       38.50       16.56     44.97 o 
   4   7  18      175.48       99.30     62.00 o 
   5   7  18       10.37        2.08     47.39 o 
 -16   8  18        7.17        9.63     49.23 o 
 -15   8  18        1.44      -11.97     35.70 o 
 -14   8  18        1.51       65.79     40.65 o 
 -13   8  18        6.25       28.12     34.59 o 
 -12   8  18        0.01        6.12     28.21 o 
 -11   8  18       18.26      -32.80     32.80 o 
 -10   8  18        3.85       35.48     29.79 o 
  -9   8  18       37.18        5.66     24.23 o 
  -8   8  18       86.11      107.57     34.03 o 
  -7   8  18      161.74      182.95     42.15 o 
  -6   8  18        0.08        7.62     27.88 o 
  -5   8  18       40.31       67.07     33.16 o 
  -4   8  18        6.62       -2.80     25.04 o 
  -3   8  18       34.68       60.29     37.71 o 
  -2   8  18       12.50       36.15     33.71 o 
  -1   8  18        6.62       22.98     26.14 o 
   0   8  18       10.27       17.42     31.15 o 
   1   8  18        0.66       36.17     46.55 o 
   2   8  18        0.31      111.82     63.16 o 
   3   8  18        0.16       42.23     53.36 o 
   4   8  18        0.40      -10.91     59.99 o 
 -14   9  18      107.73       76.56     53.46 o 
 -13   9  18        4.02       22.74     44.47 o 
 -12   9  18       17.03       71.04     46.91 o 
 -11   9  18       24.68       90.43     38.79 o 
 -10   9  18      147.98      187.56     43.86 o 
  -9   9  18       42.20       20.52     30.96 o 
  -8   9  18       19.46       -1.46     25.87 o 
  -7   9  18       46.02       36.55     32.18 o 
  -6   9  18      121.21      157.83     53.45 o 
  -5   9  18        0.30       14.98     29.93 o 
  -4   9  18      265.22      307.92     55.50 o 
  -3   9  18        9.83       -5.57     31.04 o 
  -2   9  18      295.46      460.63     82.23 o 
  -1   9  18       37.78       13.48     32.35 o 
   0   9  18        4.72      -33.10     33.10 o 
   1   9  18        9.26      156.04     69.37 o 
   2   9  18        9.31      -42.15     49.37 o 
   3   9  18       15.76       90.53     91.85 o 
 -13  10  18       11.76       37.17     44.53 o 
 -12  10  18        0.25       -3.31     32.17 o 
 -11  10  18       43.16       16.78     33.60 o 
 -10  10  18        3.55        9.58     29.94 o 
  -9  10  18        0.60       44.93     37.79 o 
  -8  10  18      166.18      176.53     50.06 o 
  -7  10  18        9.34       -1.53     26.38 o 
  -6  10  18      150.23      159.22     47.33 o 
  -5  10  18      108.50       43.58     43.42 o 
  -4  10  18        1.96       49.08     39.19 o 
  -3  10  18        1.81        9.60     37.23 o 
  -2  10  18       51.11       -3.36     33.05 o 
  -1  10  18        0.13       20.58     46.77 o 
   0  10  18       63.67       79.87     78.18 o 
   1  10  18        1.30       27.79     64.62 o 
 -11  11  18       23.80      104.89     54.14 o 
 -10  11  18       48.72      114.98     57.11 o 
  -9  11  18      312.46      320.89     70.57 o 
  -8  11  18       10.80       62.57     43.03 o 
  -7  11  18      116.83       74.16     44.31 o 
  -6  11  18        0.39       23.17     34.58 o 
  -5  11  18       25.27       38.63     50.16 o 
  -4  11  18        1.44       53.79     82.61 o 
  -3  11  18        0.30       49.07     50.93 o 
  -2  11  18        6.63       26.74     39.42 o 
  -1  11  18      131.21       60.11     70.22 o 
 -19   1  19        0.20      109.77     70.27 o 
 -18   1  19      111.38      144.94     39.69 o 
 -17   1  19       32.48       79.85     34.06 o 
 -16   1  19      844.11      867.93    130.43 o 
 -15   1  19      724.13      779.27     64.98 o 
 -14   1  19      491.75      528.93     43.54 o 
 -13   1  19       90.49       85.58     41.76 o 
 -12   1  19      310.02      307.07     31.81 o 
 -11   1  19      284.43      367.73     36.57 o 
 -10   1  19      474.73      550.45     42.52 o 
  -9   1  19      154.10      205.42     27.77 o 
  -8   1  19      313.61      228.84     25.56 o 
  -7   1  19       20.50       13.01     16.80 o 
  -6   1  19     1450.18     1289.67     73.86 o 
  -5   1  19       17.79        4.95     14.77 o 
  -4   1  19      994.47     1047.37     52.67 o 
  -3   1  19      568.22      471.14     32.95 o 
  -2   1  19      118.98      107.72     30.41 o 
  -1   1  19       37.89       63.37     19.66 o 
   0   1  19      185.31      185.75     30.27 o 
   1   1  19      242.41      164.10     36.07 o 
   2   1  19      810.10      789.22     60.80 o 
   3   1  19        8.20       26.98     45.13 o 
   4   1  19      127.28      159.94     52.12 o 
   5   1  19        0.72       42.10     42.78 o 
   6   1  19       15.72       -9.10     47.19 o 
   7   1  19       34.11       71.49     43.83 o 
 -19   2  19       20.47      -53.56     55.08 o 
 -18   2  19       21.83       45.61     27.85 o 
 -17   2  19       40.79       62.83     28.34 o 
 -16   2  19       17.74       64.60     31.20 o 
 -15   2  19       94.97       61.96     34.15 o 
 -14   2  19      189.08      189.68     30.33 o 
 -13   2  19      428.04      425.27     42.95 o 
 -12   2  19       60.49       98.86     24.94 o 
 -11   2  19       99.45      156.45     39.31 o 
 -10   2  19     1181.92     1054.07     73.95 o 
  -9   2  19       67.94       59.84     29.65 o 
  -8   2  19      529.22      530.39     58.30 o 
  -7   2  19      673.93      717.65     71.93 o 
  -6   2  19      163.59      189.04     24.60 o 
  -5   2  19       78.02       45.28     19.82 o 
  -4   2  19     2111.26     2009.25     85.08 o 
  -3   2  19      225.48      170.43     24.20 o 
  -2   2  19     2976.67     3025.77    130.81 o 
  -1   2  19       29.82       59.68     18.60 o 
   0   2  19      471.17      441.39     46.01 o 
   1   2  19        1.85      -18.04     18.04 o 
   2   2  19        1.65       56.41     32.74 o 
   3   2  19        0.19       19.37     32.48 o 
   4   2  19      102.69       34.29     39.32 o 
   5   2  19        0.63        7.20     57.07 o 
   6   2  19       62.49      124.81     55.58 o 
   7   2  19        6.02        7.99     49.56 o 
 -19   3  19      221.62      230.94    145.48 o 
 -18   3  19       26.24       76.60     42.34 o 
 -17   3  19      141.97      145.97     40.59 o 
 -16   3  19       65.28       86.91     28.36 o 
 -15   3  19       15.43      -13.52     29.28 o 
 -14   3  19       28.33       66.93     27.47 o 
 -13   3  19       64.56      105.58     41.44 o 
 -12   3  19        4.27       23.05     19.79 o 
 -11   3  19     1295.04     1390.62     78.34 o 
 -10   3  19      249.63      251.17     29.50 o 
  -9   3  19      278.98      263.98     29.61 o 
  -8   3  19      143.90      202.00     34.63 o 
  -7   3  19     1150.53     1256.75     77.77 o 
  -6   3  19       38.59       32.70     18.83 o 
  -5   3  19        2.57       62.95     20.82 o 
  -4   3  19       43.97       73.11     25.43 o 
  -3   3  19      279.45      363.12     35.16 o 
  -2   3  19       28.22       28.38     14.33 o 
  -1   3  19      386.87      415.00     35.25 o 
   0   3  19        0.22       20.41     18.86 o 
   1   3  19      349.82      432.24     40.95 o 
   2   3  19        1.82       33.21     45.71 o 
   3   3  19       42.79       62.39     37.47 o 
   4   3  19       14.73       25.36     40.03 o 
   5   3  19       50.28       40.34     47.04 o 
   6   3  19       29.48       -3.23     38.48 o 
 -18   4  19       26.13       36.74     49.76 o 
 -17   4  19      114.04      152.66     54.17 o 
 -16   4  19       57.55       70.59     38.15 o 
 -15   4  19      652.50      595.30     54.98 o 
 -14   4  19        2.68        9.52     23.86 o 
 -13   4  19        8.40       17.22     20.25 o 
 -12   4  19      259.65      244.17     31.83 o 
 -11   4  19        0.88       19.25     18.32 o 
 -10   4  19       54.21       67.75     19.92 o 
  -9   4  19      736.14      696.38     69.56 o 
  -8   4  19      213.18      251.77     39.52 o 
  -7   4  19     1107.23     1098.49     68.70 o 
  -6   4  19      108.25      150.95     26.40 o 
  -5   4  19      332.04      390.82     38.60 o 
  -4   4  19      105.34      106.40     29.99 o 
  -3   4  19      388.99      379.90     43.69 o 
  -2   4  19      129.88      205.46     38.98 o 
  -1   4  19       45.57       50.49     30.60 o 
   0   4  19       15.49       37.23     19.40 o 
   1   4  19      377.83      436.82     43.18 o 
   2   4  19        4.68       -3.95     20.17 o 
   3   4  19      278.69      180.88     66.89 o 
   4   4  19        4.28       36.49     39.42 o 
   5   4  19       72.43        4.27     35.87 o 
   6   4  19        1.40      -28.57     47.96 o 
 -18   5  19      102.56      101.89     49.65 o 
 -17   5  19       13.20      -11.03     33.67 o 
 -16   5  19       49.79       16.88     35.92 o 
 -15   5  19      250.51      177.60     49.55 o 
 -14   5  19      102.14      101.43     44.68 o 
 -13   5  19       76.38       43.28     32.24 o 
 -12   5  19     1270.00     1163.66     93.42 o 
 -11   5  19        8.01       30.54     17.22 o 
 -10   5  19       98.16       72.62     19.39 o 
  -9   5  19       27.88       10.60     15.59 o 
  -8   5  19        3.13       35.52     39.53 o 
  -7   5  19      106.24       72.56     21.27 o 
  -6   5  19     1292.47     1311.39     82.08 o 
  -5   5  19       84.57       67.26     24.22 o 
  -4   5  19      111.40      153.10     41.37 o 
  -3   5  19       13.47       -2.73     27.11 o 
  -2   5  19       54.88       87.65     29.98 o 
  -1   5  19      154.13      101.11     34.69 o 
   0   5  19       18.09       23.29     21.35 o 
   1   5  19        8.36       71.70     31.27 o 
   2   5  19       86.88      102.12     32.47 o 
   3   5  19       24.90       13.77     25.74 o 
   4   5  19        0.49        5.40     36.68 o 
   5   5  19        0.21       -4.39     35.27 o 
   6   5  19        1.15       68.92     72.74 o 
 -17   6  19      295.22      173.02     81.37 o 
 -16   6  19        6.52       54.38     42.44 o 
 -15   6  19       22.03       52.12     31.24 o 
 -14   6  19      396.16      292.89     56.85 o 
 -13   6  19      187.40      256.42     61.24 o 
 -12   6  19       10.95       56.30     31.73 o 
 -11   6  19       39.54       14.42     27.87 o 
 -10   6  19      283.80      284.31     43.58 o 
  -9   6  19      116.77      143.16     41.95 o 
  -8   6  19       11.71       -3.50     36.49 o 
  -7   6  19       27.94       33.51     25.52 o 
  -6   6  19      215.49      232.75     29.29 o 
  -5   6  19      786.79      772.19     57.15 o 
  -4   6  19      205.70      199.65     31.37 o 
  -3   6  19       11.87       48.85     27.31 o 
  -2   6  19      524.29      477.91     52.20 o 
  -1   6  19        1.98       34.14     46.91 o 
   0   6  19       72.39      192.67     40.56 o 
   1   6  19       83.34      106.82     42.22 o 
   2   6  19        5.62      -29.79     34.63 o 
   3   6  19       56.10       43.63     32.47 o 
   4   6  19        3.91       52.07     51.82 o 
   5   6  19        4.79       91.14     67.97 o 
 -16   7  19       19.45      -28.78     40.33 o 
 -15   7  19       54.70       48.36     39.02 o 
 -14   7  19      118.52      195.45     58.57 o 
 -13   7  19        2.41      -41.48     41.48 o 
 -12   7  19       19.19       29.98     36.93 o 
 -11   7  19        0.44        7.61     66.28 o 
 -10   7  19        8.37      101.72     46.80 o 
  -9   7  19      630.80      635.03     68.53 o 
  -8   7  19      777.34      763.35     73.38 o 
  -7   7  19        7.22       16.07     26.18 o 
  -6   7  19       77.72      138.13     42.02 o 
  -5   7  19       22.70      -24.40     32.59 o 
  -4   7  19       93.21      206.23     42.70 o 
  -3   7  19      302.65      371.61     77.83 o 
  -2   7  19        0.18       29.14     24.74 o 
  -1   7  19      186.54      151.21     43.02 o 
   0   7  19      191.23      235.69     49.48 o 
   1   7  19       16.92       32.39     39.35 o 
   2   7  19       29.84       12.01     35.86 o 
   3   7  19        7.17       20.18     64.47 o 
   4   7  19       40.26      -58.39     58.39 o 
 -16   8  19        0.88       50.99     97.05 o 
 -15   8  19        8.15       15.36     43.32 o 
 -14   8  19       21.56       76.28     38.40 o 
 -13   8  19       96.49      136.25     44.40 o 
 -12   8  19      788.30      773.42     81.04 o 
 -11   8  19       62.60       43.37     35.05 o 
 -10   8  19      996.89     1100.34    107.94 o 
  -9   8  19      162.20      105.49     34.24 o 
  -8   8  19      198.38      248.86     46.69 o 
  -7   8  19        0.02        5.35     28.89 o 
  -6   8  19       15.45       -9.98     29.28 o 
  -5   8  19       16.15       76.27     33.43 o 
  -4   8  19      975.15     1042.70    103.02 o 
  -3   8  19        0.25       76.66     37.22 o 
  -2   8  19      582.28      712.90     79.76 o 
  -1   8  19        0.19      -27.22     27.89 o 
   0   8  19      293.95      277.77     57.46 o 
   1   8  19        4.99       -0.41     50.99 o 
   2   8  19       11.32       -3.83     41.09 o 
   3   8  19        6.84       57.80     72.34 o 
 -14   9  19       17.08      -17.59     47.06 o 
 -13   9  19        4.89       -1.55     34.25 o 
 -12   9  19       16.16       26.46     33.57 o 
 -11   9  19        2.24       12.23     29.28 o 
 -10   9  19       29.83       16.86     27.89 o 
  -9   9  19      136.67        5.87     29.53 o 
  -8   9  19      142.89       53.76     35.77 o 
  -7   9  19        1.28       45.99     35.25 o 
  -6   9  19      152.22       68.03     43.16 o 
  -5   9  19       11.30       46.05     33.63 o 
  -4   9  19      146.80      615.29    283.10 o 
  -3   9  19       12.47       35.01     36.87 o 
  -2   9  19        0.04      -13.31     34.65 o 
  -1   9  19       50.69       94.45     46.62 o 
   0   9  19       86.25       97.64     44.97 o 
   1   9  19        1.68       67.20     58.25 o 
   2   9  19       32.00       32.10     55.86 o 
 -13  10  19       69.92      111.66     90.42 o 
 -12  10  19       17.10       24.45     34.47 o 
 -11  10  19        5.87        9.47     37.25 o 
 -10  10  19        1.11       90.40     78.34 o 
  -9  10  19      155.05      152.12     53.85 o 
  -8  10  19        4.45       -9.00     32.36 o 
  -7  10  19      199.35      206.01     50.79 o 
  -6  10  19        1.42      -25.52     36.55 o 
  -5  10  19      328.25      340.26     70.61 o 
  -4  10  19        9.15      -10.19     37.99 o 
  -3  10  19       13.40       -0.29     33.81 o 
  -2  10  19        0.73       60.37     39.02 o 
  -1  10  19        0.78        3.48     35.92 o 
   0  10  19        4.69        3.70     74.82 o 
 -10  11  19       48.02       15.96     38.89 o 
  -9  11  19       23.43       -1.77     33.89 o 
  -8  11  19       10.28       71.62     45.55 o 
  -7  11  19        0.00      -24.34     46.64 o 
  -6  11  19        4.69       57.02     40.12 o 
  -5  11  19        5.14       40.62     59.81 o 
  -4  11  19        7.55       -0.24     36.65 o 
  -3  11  19        5.19        4.95     40.19 o 
  -2  11  19        0.91      -43.68     51.69 o 
 -18   0  20        2.76       49.76     69.13 o 
 -17   0  20       15.43       14.05     57.74 o 
 -16   0  20       81.26       95.08     60.76 o 
 -15   0  20      838.59      471.41    162.85 o 
 -14   0  20     2202.36     2206.31    258.43 o 
 -13   0  20      621.77      717.02     71.44 o 
 -12   0  20     1476.20     1675.43    144.31 o 
 -11   0  20      365.09      391.73     46.13 o 
 -10   0  20     2086.98     2134.76    125.25 o 
  -9   0  20      384.04      466.15     82.61 o 
  -8   0  20      160.04      115.45     32.86 o 
  -7   0  20       54.93       97.89     24.47 o 
  -6   0  20     5801.43     6128.74    328.26 o 
  -5   0  20       40.13       91.89     38.42 o 
  -4   0  20     2116.02     2107.76    129.70 o 
  -3   0  20       27.00        3.92     22.00 o 
  -2   0  20     1552.82     1785.25    128.77 o 
  -1   0  20       33.10       64.76     27.60 o 
   0   0  20     1159.03      972.65     86.55 o 
   1   0  20       44.94       35.52     38.81 o 
   2   0  20      136.77      129.25     62.48 o 
   3   0  20       89.54       64.57     49.26 o 
   4   0  20      148.32      251.61     72.40 o 
   5   0  20        7.41      -14.32     72.36 o 
   6   0  20       66.97       46.50     56.14 o 
 -19   1  20       43.49       14.66     30.00 o 
 -18   1  20       82.87      126.38     36.46 o 
 -17   1  20        7.11        5.31     24.87 o 
 -16   1  20       42.48       48.35     30.14 o 
 -15   1  20        3.21       11.13     24.81 o 
 -14   1  20       57.83      128.66     30.91 o 
 -13   1  20       96.85       89.74     33.33 o 
 -12   1  20        2.47      -19.15     19.15 o 
 -11   1  20      281.63      315.33     32.07 o 
 -10   1  20      749.64      735.34     50.81 o 
  -9   1  20      331.43      352.95     32.98 o 
  -8   1  20      104.78      125.20     22.56 o 
  -7   1  20      448.35      455.36     38.74 o 
  -6   1  20      770.50      723.62     50.60 o 
  -5   1  20       87.39      105.03     19.08 o 
  -4   1  20      116.99      130.20     19.71 o 
  -3   1  20       43.67       58.93     21.68 o 
  -2   1  20      654.89      736.49     47.72 o 
  -1   1  20       62.66       54.24     19.02 o 
   0   1  20      423.47      415.46     37.42 o 
   1   1  20       48.44       41.39     23.98 o 
   2   1  20       76.20       78.59     52.92 o 
   3   1  20       93.54      161.94     39.66 o 
   4   1  20       16.37       85.96     51.04 o 
   5   1  20        0.24       51.86     55.53 o 
   6   1  20        9.81       68.54    106.24 o 
 -18   2  20       93.49       61.96     29.80 o 
 -17   2  20      167.06      160.74     51.78 o 
 -16   2  20      179.76      218.59     54.66 o 
 -15   2  20      277.92      225.07     34.24 o 
 -14   2  20      164.14      202.90     34.45 o 
 -13   2  20      292.05      262.96     36.81 o 
 -12   2  20      154.15      201.06     29.00 o 
 -11   2  20        8.51       40.42     19.06 o 
 -10   2  20      101.04      188.95     30.66 o 
  -9   2  20      631.41      675.58     55.23 o 
  -8   2  20       49.21       16.68     21.84 o 
  -7   2  20      314.20      234.90     50.47 o 
  -6   2  20      175.45      203.72     27.57 o 
  -5   2  20       73.11       59.54     22.55 o 
  -4   2  20      160.64      146.95     23.34 o 
  -3   2  20      459.83      468.46     36.60 o 
  -2   2  20        1.57       -1.45     15.62 o 
  -1   2  20      640.12      667.60     47.05 o 
   0   2  20        0.07       19.09     18.64 o 
   1   2  20       50.22      100.93     32.90 o 
   2   2  20        6.23       96.88     48.24 o 
   3   2  20      135.27      152.07     57.02 o 
   4   2  20       30.46       53.48     42.65 o 
   5   2  20        1.11       90.93     59.75 o 
   6   2  20        5.25      111.39     52.56 o 
 -19   3  20        3.26       56.60     66.85 o 
 -18   3  20       31.60        7.70     27.63 o 
 -17   3  20       43.70        6.08     26.83 o 
 -16   3  20      136.96      175.24     42.69 o 
 -15   3  20       13.23       13.63     24.95 o 
 -14   3  20       45.32       21.24     23.83 o 
 -13   3  20       44.82       36.87     19.97 o 
 -12   3  20      356.94      274.15     38.62 o 
 -11   3  20       80.01       54.79     28.91 o 
 -10   3  20       74.41       76.32     21.29 o 
  -9   3  20       39.86       27.61     21.82 o 
  -8   3  20      297.61      329.67     37.24 o 
  -7   3  20      212.43      196.55     31.53 o 
  -6   3  20       56.72       47.96     23.93 o 
  -5   3  20       90.47       73.60     28.23 o 
  -4   3  20      195.40      287.46     56.02 o 
  -3   3  20       22.61        8.12     12.32 o 
  -2   3  20       55.90       81.35     24.36 o 
  -1   3  20       28.32       71.44     49.19 o 
   0   3  20      446.30      349.20     39.25 o 
   1   3  20       39.53       -8.24     19.13 o 
   2   3  20        8.33       45.63     28.12 o 
   3   3  20        8.74        7.30     26.65 o 
   4   3  20       12.30       -8.26     34.01 o 
   5   3  20       14.15       16.38     43.86 o 
   6   3  20       20.43      -11.65     44.07 o 
 -18   4  20       83.14       61.95     54.28 o 
 -17   4  20       43.73       28.93     35.17 o 
 -16   4  20      176.09      249.09     61.18 o 
 -15   4  20       85.31      112.53     29.84 o 
 -14   4  20      179.99      203.35     35.15 o 
 -13   4  20       29.21       28.51     19.61 o 
 -12   4  20        7.26       36.20     21.65 o 
 -11   4  20      782.12      646.14     50.74 o 
 -10   4  20      196.51      199.07     28.87 o 
  -9   4  20     1239.56     1091.62     72.42 o 
  -8   4  20      153.94      159.31     28.64 o 
  -7   4  20     1098.28     1034.98     71.67 o 
  -6   4  20      101.48      102.93     28.03 o 
  -5   4  20      103.48       73.93     25.82 o 
  -4   4  20       45.89       59.75     39.25 o 
  -3   4  20       57.48       -3.77     19.47 o 
  -2   4  20       58.54      174.10     34.17 o 
  -1   4  20      337.12      333.72     33.84 o 
   0   4  20       20.95       22.88     30.15 o 
   1   4  20      243.97      191.90     35.09 o 
   2   4  20        1.26       -1.04     23.17 o 
   3   4  20       85.16       94.21     57.51 o 
   4   4  20        0.01        1.43     41.56 o 
   5   4  20        2.95       30.30     42.18 o 
 -18   5  20       57.08      -49.86     49.86 o 
 -17   5  20        4.91        3.81     36.58 o 
 -16   5  20        0.27       21.42     38.86 o 
 -15   5  20      374.58      358.02     66.00 o 
 -14   5  20       92.34       64.89     30.82 o 
 -13   5  20      833.31      752.83     88.13 o 
 -12   5  20      139.76      191.38     39.82 o 
 -11   5  20      252.29      277.03     43.38 o 
 -10   5  20        3.21       -0.20     13.90 o 
  -9   5  20      277.20      209.80     43.74 o 
  -8   5  20        8.68       21.91     17.50 o 
  -7   5  20     1052.14     1028.49     81.62 o 
  -6   5  20       69.09       78.10     25.70 o 
  -5   5  20      948.54      963.11     72.33 o 
  -4   5  20       35.70       64.98     25.60 o 
  -3   5  20     1005.41      928.55     70.22 o 
  -2   5  20        6.76        7.89     21.26 o 
  -1   5  20       61.82       66.99     29.66 o 
   0   5  20        0.92       -1.06     18.88 o 
   1   5  20      202.54      222.63     38.49 o 
   2   5  20        0.11      -28.67     28.67 o 
   3   5  20       72.26       16.07     45.23 o 
   4   5  20       30.56       24.97     54.16 o 
   5   5  20       97.93       30.05     55.46 o 
 -17   6  20       92.98       30.65     37.74 o 
 -16   6  20      105.19       97.51     39.16 o 
 -15   6  20      245.43      239.40     67.11 o 
 -14   6  20      303.90      370.09     62.80 o 
 -13   6  20       68.89       61.72     37.31 o 
 -12   6  20      408.87      397.64     58.44 o 
 -11   6  20        4.59       40.29     35.15 o 
 -10   6  20      207.04      253.95     42.28 o 
  -9   6  20       23.07       33.13     29.98 o 
  -8   6  20       59.12      121.63     47.28 o 
  -7   6  20      273.98      284.67     45.91 o 
  -6   6  20      610.60      585.28     50.87 o 
  -5   6  20       54.83       -0.75     18.14 o 
  -4   6  20      625.52      730.34     62.30 o 
  -3   6  20       20.49        0.81     26.05 o 
  -2   6  20      365.98      335.49     45.80 o 
  -1   6  20      108.67       76.27     35.47 o 
   0   6  20        4.39      -17.57     26.79 o 
   1   6  20       18.02        4.92     30.81 o 
   2   6  20       57.17      100.08     43.79 o 
   3   6  20        0.05       85.59     54.73 o 
   4   6  20       48.85      160.02     71.74 o 
 -16   7  20       40.52       19.76     53.46 o 
 -15   7  20      138.76      131.72     54.51 o 
 -14   7  20       44.79       20.30     42.57 o 
 -13   7  20        7.50       51.38     44.34 o 
 -12   7  20      124.95      119.99     56.80 o 
 -11   7  20       34.11       26.70     28.77 o 
 -10   7  20      382.15      350.91     72.20 o 
  -9   7  20        8.22        9.63     26.32 o 
  -8   7  20     1106.04      947.96     87.56 o 
  -7   7  20       26.62       42.38     36.51 o 
  -6   7  20       67.11      159.22     63.67 o 
  -5   7  20        8.39       27.72     29.16 o 
  -4   7  20      134.02      377.30    184.85 o 
  -3   7  20       75.64       25.03     34.58 o 
  -2   7  20      418.16      403.47     72.77 o 
  -1   7  20       12.30       -0.38     26.61 o 
   0   7  20      368.48      360.05     59.26 o 
   1   7  20        0.27        8.20     44.25 o 
   2   7  20       42.62      101.17     44.90 o 
   3   7  20        0.01      -10.89     45.61 o 
 -15   8  20        0.25        1.69     42.23 o 
 -14   8  20       10.91       31.29     50.10 o 
 -13   8  20        6.23       56.08     38.70 o 
 -12   8  20        2.19       40.96     36.17 o 
 -11   8  20        6.47       66.10     42.82 o 
 -10   8  20      110.26      121.88     41.41 o 
  -9   8  20      133.35       98.60     39.74 o 
  -8   8  20        0.06       -5.97     30.03 o 
  -7   8  20        0.08       44.49     76.65 o 
  -6   8  20       26.06       75.55     42.78 o 
  -5   8  20        1.53        7.93     32.33 o 
  -4   8  20       31.38       59.01     37.07 o 
  -3   8  20        2.16       49.15     37.69 o 
  -2   8  20       16.68      -26.67     35.26 o 
  -1   8  20        9.47       39.76     32.24 o 
   0   8  20       17.29       27.21     46.61 o 
   1   8  20        4.84      -25.06     49.62 o 
   2   8  20        0.68      -20.85     44.97 o 
 -14   9  20        2.28        1.81     47.54 o 
 -13   9  20       93.01       75.02     42.18 o 
 -12   9  20       69.59      101.03     43.20 o 
 -11   9  20        6.13       18.61     33.06 o 
 -10   9  20      197.55      310.62     58.18 o 
  -9   9  20       68.42      150.50     45.40 o 
  -8   9  20      390.84      417.24     62.05 o 
  -7   9  20      126.18      139.40     47.68 o 
  -6   9  20       16.11      123.00     47.97 o 
  -5   9  20      107.48      179.87     55.57 o 
  -4   9  20        0.19      -19.57     39.18 o 
  -3   9  20       40.66       -3.52     32.43 o 
  -2   9  20      136.15      180.51     53.10 o 
  -1   9  20       40.50       96.53     61.31 o 
   0   9  20      137.05       87.53     45.10 o 
   1   9  20        0.32      -13.24     53.10 o 
 -12  10  20       56.04      196.53     77.41 o 
 -11  10  20        1.36      -38.69     38.69 o 
 -10  10  20        2.88       57.35     41.83 o 
  -9  10  20        3.08      -25.53     43.36 o 
  -8  10  20        0.39       -8.91     33.61 o 
  -7  10  20       35.78       27.12     34.22 o 
  -6  10  20       78.70      160.29     66.06 o 
  -5  10  20       36.02       14.74     47.98 o 
  -4  10  20       70.41      123.12     48.21 o 
  -3  10  20        6.73       38.93     43.93 o 
  -2  10  20       52.15       61.78     47.83 o 
  -1  10  20        2.26       -5.07     41.54 o 
  -9  11  20       61.93      113.17     53.01 o 
  -8  11  20       21.52       11.60     34.84 o 
  -7  11  20       79.84       68.70     51.60 o 
  -6  11  20        0.16       -3.38     42.44 o 
  -5  11  20       62.21       26.16     43.56 o 
  -4  11  20        6.21       98.67     56.87 o 
 -19   1  21       21.73       55.08     61.15 o 
 -18   1  21       36.44       20.32     32.91 o 
 -17   1  21      195.25      160.18     57.16 o 
 -16   1  21       19.97       38.89     29.48 o 
 -15   1  21      139.62      154.99     47.44 o 
 -14   1  21      322.57      456.62     68.46 o 
 -13   1  21       41.76       64.88     24.55 o 
 -12   1  21     1187.68     1328.67     86.11 o 
 -11   1  21      301.38      272.47     32.53 o 
 -10   1  21     1372.14     1433.94     79.12 o 
  -9   1  21      823.41      905.21     61.90 o 
  -8   1  21       60.79       58.51     19.30 o 
  -7   1  21       14.05       31.93     24.95 o 
  -6   1  21       50.83       39.46     19.75 o 
  -5   1  21       84.78      157.20     33.77 o 
  -4   1  21     1754.52     1901.32     91.77 o 
  -3   1  21        5.15       19.58     18.40 o 
  -2   1  21      526.37      612.07     45.11 o 
  -1   1  21       17.00       16.11     16.85 o 
   0   1  21      423.96      477.55     40.69 o 
   1   1  21        1.42       19.31     17.16 o 
   2   1  21        9.46       -1.92     24.43 o 
   3   1  21       60.61       90.09     43.45 o 
   4   1  21       43.53       72.43     37.78 o 
   5   1  21        8.21       30.14     59.38 o 
 -19   2  21        0.41       82.42     64.95 o 
 -18   2  21       11.83      -38.04     38.04 o 
 -17   2  21      140.93      175.95     67.31 o 
 -16   2  21      613.86      574.79     57.59 o 
 -15   2  21      153.13      235.25     41.32 o 
 -14   2  21      577.26      745.05     64.56 o 
 -13   2  21       26.34       47.99     23.94 o 
 -12   2  21        4.67        5.12     18.26 o 
 -11   2  21        7.49      -19.03     19.03 o 
 -10   2  21       24.78      -23.79     23.79 o 
  -9   2  21      503.14      631.65     62.44 o 
  -8   2  21      714.52      695.56     58.59 o 
  -7   2  21       15.22       73.78     38.14 o 
  -6   2  21       88.82       89.19     30.66 o 
  -5   2  21        3.75       37.49     47.75 o 
  -4   2  21      320.01      275.08     35.57 o 
  -3   2  21       78.11       70.70     25.30 o 
  -2   2  21        4.16       28.19     17.40 o 
  -1   2  21       75.93       96.11     28.54 o 
   0   2  21      174.13      150.45     29.64 o 
   1   2  21        9.81       37.69     31.84 o 
   2   2  21      148.41      164.11     77.09 o 
   3   2  21        4.81       94.16     54.28 o 
   4   2  21       25.71       43.85     38.79 o 
   5   2  21        7.41       75.43     60.11 o 
 -19   3  21        1.40        0.49     39.62 o 
 -18   3  21       14.95       30.32     32.44 o 
 -17   3  21      305.45      302.46     49.06 o 
 -16   3  21      238.90      271.96     63.98 o 
 -15   3  21      157.88      185.22     36.01 o 
 -14   3  21      209.07      164.03     37.39 o 
 -13   3  21      262.18      269.14     37.74 o 
 -12   3  21        0.99       31.23     21.35 o 
 -11   3  21        0.27        6.84     18.34 o 
 -10   3  21       12.96       37.05     19.86 o 
  -9   3  21      958.43     1044.67     72.71 o 
  -8   3  21        3.96       31.02     19.89 o 
  -7   3  21      916.80      809.11     61.15 o 
  -6   3  21       12.57       32.92     27.06 o 
  -5   3  21     2484.83     2538.27    144.65 o 
  -4   3  21       65.44       57.58     32.31 o 
  -3   3  21        3.15       26.45     22.88 o 
  -2   3  21        0.89       41.53     28.50 o 
  -1   3  21        6.67        5.81     16.30 o 
   0   3  21       12.84       13.27     17.29 o 
   1   3  21      333.60      234.85     36.81 o 
   2   3  21       22.29       82.64     37.78 o 
   3   3  21      181.32      194.11     49.73 o 
   4   3  21       13.83       57.05     44.24 o 
   5   3  21       13.99      100.60     61.72 o 
 -18   4  21      121.68      117.42     47.31 o 
 -17   4  21      246.49      250.26     71.90 o 
 -16   4  21       59.18       60.79     39.94 o 
 -15   4  21       40.95       52.87     26.36 o 
 -14   4  21      259.23      216.25     43.20 o 
 -13   4  21      231.26      269.24     36.19 o 
 -12   4  21        2.75       -6.91     19.05 o 
 -11   4  21      568.28      495.54     47.83 o 
 -10   4  21      854.50      874.69     64.10 o 
  -9   4  21     2128.89     2252.66    121.20 o 
  -8   4  21       24.96        9.97     18.16 o 
  -7   4  21       77.16       58.20     25.88 o 
  -6   4  21        1.22       36.74     21.25 o 
  -5   4  21       74.36      101.77     27.40 o 
  -4   4  21        3.07        4.02     15.81 o 
  -3   4  21      672.17      764.37     68.19 o 
  -2   4  21       24.55       76.15     27.86 o 
  -1   4  21      405.17      389.96     52.36 o 
   0   4  21       14.52       65.26     39.60 o 
   1   4  21       19.74      -32.31     32.31 o 
   2   4  21        9.77       15.24     38.93 o 
   3   4  21        8.55       37.06     37.55 o 
   4   4  21        0.63        8.87     43.18 o 
   5   4  21       24.32       60.60     56.63 o 
 -18   5  21        1.27       23.88     73.31 o 
 -17   5  21        4.86        4.60     37.51 o 
 -16   5  21      261.12      337.12     68.90 o 
 -15   5  21        2.98       -1.68     31.35 o 
 -14   5  21       94.56      120.32     58.99 o 
 -13   5  21       14.49      -15.70     28.24 o 
 -12   5  21      138.92      215.82     40.56 o 
 -11   5  21      111.84      121.42     35.78 o 
 -10   5  21       16.35       56.75     36.75 o 
  -9   5  21      149.52      179.03     28.80 o 
  -8   5  21      216.98      200.15     28.76 o 
  -7   5  21       57.94      120.09     29.29 o 
  -6   5  21       40.46       60.99     23.69 o 
  -5   5  21       11.43       13.71     20.77 o 
  -4   5  21      407.61      447.37     52.89 o 
  -3   5  21       64.07       85.13     30.25 o 
  -2   5  21       81.92      103.45     32.26 o 
  -1   5  21        0.33       -8.68     24.68 o 
   0   5  21       86.07       44.51     29.18 o 
   1   5  21        1.30      -14.67     32.72 o 
   2   5  21        7.21       42.31     40.37 o 
   3   5  21        0.17       14.47     50.95 o 
   4   5  21       14.75       27.18     57.89 o 
 -17   6  21       21.87       20.38     32.22 o 
 -16   6  21      399.48      389.84     65.71 o 
 -15   6  21      102.31       72.87     37.15 o 
 -14   6  21       62.37       84.03     37.73 o 
 -13   6  21      100.96      117.78     50.84 o 
 -12   6  21        1.28      -24.34     29.40 o 
 -11   6  21     1195.60     1209.61    101.08 o 
 -10   6  21       22.50       -0.41     25.16 o 
  -9   6  21        4.45       21.78     32.89 o 
  -8   6  21      420.50      424.94     84.21 o 
  -7   6  21       47.87      122.03     32.90 o 
  -6   6  21       46.24       45.62     23.15 o 
  -5   6  21       15.39       33.01     24.18 o 
  -4   6  21        3.48        7.60     21.54 o 
  -3   6  21      573.09      564.19     70.30 o 
  -2   6  21       10.54       19.38     24.58 o 
  -1   6  21      149.00      197.31     42.18 o 
   0   6  21       36.13       -3.58     40.95 o 
   1   6  21      115.09       64.07     39.17 o 
   2   6  21       18.62       34.47     51.34 o 
   3   6  21        8.52       10.32     41.09 o 
 -16   7  21        0.77       16.98     50.70 o 
 -15   7  21      210.20      184.35     47.08 o 
 -14   7  21       23.81        9.61     30.15 o 
 -13   7  21       49.71       65.24     36.61 o 
 -12   7  21       75.08      105.93     41.67 o 
 -11   7  21       55.57       91.16     40.86 o 
 -10   7  21      125.81      130.69     38.91 o 
  -9   7  21       37.11       58.96     33.05 o 
  -8   7  21      145.18      199.84     45.10 o 
  -7   7  21       33.59       28.99     30.10 o 
  -6   7  21       66.74      112.06     42.41 o 
  -5   7  21       10.78        6.83     29.94 o 
  -4   7  21       41.75        1.61     27.52 o 
  -3   7  21       55.94       75.94     49.40 o 
  -2   7  21      185.21      188.16     40.16 o 
  -1   7  21        3.50      -10.28     26.73 o 
   0   7  21       46.96      -14.59     34.76 o 
   1   7  21       16.63       33.46     37.98 o 
   2   7  21        2.02       59.35     51.29 o 
   3   7  21        1.51      -21.82     56.03 o 
 -15   8  21      124.86       64.75     41.10 o 
 -14   8  21       36.28       40.86     37.12 o 
 -13   8  21       44.33        4.88     29.76 o 
 -12   8  21      168.13      277.77     56.30 o 
 -11   8  21        4.48       -6.98     35.91 o 
 -10   8  21      217.06      182.09     67.83 o 
  -9   8  21       28.49       28.97     38.99 o 
  -8   8  21      406.65      547.50     71.88 o 
  -7   8  21       96.81       57.69     35.99 o 
  -6   8  21      695.34      802.27     86.93 o 
  -5   8  21        7.29       20.38     29.61 o 
  -4   8  21      207.10      219.11     52.02 o 
  -3   8  21        1.72      -26.40     35.90 o 
  -2   8  21      140.89       79.03     43.16 o 
  -1   8  21        3.83       -6.28     31.71 o 
   0   8  21      113.32      168.77     55.82 o 
   1   8  21       10.39      176.25     92.30 o 
 -14   9  21       16.64       26.12     40.70 o 
 -13   9  21       76.50       45.28     45.78 o 
 -12   9  21       50.59      111.31     82.52 o 
 -11   9  21       20.75       38.37     73.96 o 
 -10   9  21      159.39      187.03     52.42 o 
  -9   9  21        7.02       66.17     36.97 o 
  -8   9  21       71.25       45.46     38.37 o 
  -7   9  21      305.05      272.04     57.98 o 
  -6   9  21       15.47       -1.27     28.95 o 
  -5   9  21       63.02      388.49    216.75 o 
  -4   9  21       35.66       12.27     34.62 o 
  -3   9  21       52.37       57.01     37.48 o 
  -2   9  21      104.92      133.75     55.03 o 
  -1   9  21        0.40      -23.97     46.62 o 
   0   9  21       43.52       53.89     45.89 o 
 -12  10  21       15.82        6.72     32.14 o 
 -11  10  21      205.63      160.04     52.69 o 
 -10  10  21       18.61       39.74     39.21 o 
  -9  10  21       76.05       20.71     36.27 o 
  -8  10  21        4.77       11.65     33.64 o 
  -7  10  21       18.16       -6.56     32.21 o 
  -6  10  21        1.14      -20.28     38.27 o 
  -5  10  21       42.14      -13.10     35.36 o 
  -4  10  21        0.63      -57.76     57.76 o 
  -3  10  21      168.36      219.70    103.67 o 
  -2  10  21        1.07       45.29     53.49 o 
  -7  11  21       18.88       23.80     63.73 o 
  -6  11  21        0.67      -12.15     88.88 o 
 -19   0  22       12.27       31.91     74.45 o 
 -18   0  22       54.53      156.11     97.62 o 
 -17   0  22      194.34      101.61     83.37 o 
 -16   0  22      279.41      343.75    119.27 o 
 -15   0  22      116.02      203.97     81.29 o 
 -14   0  22       95.60      126.11     90.21 o 
 -13   0  22        1.16      -28.03     47.29 o 
 -12   0  22     2310.36     2253.41    209.43 o 
 -11   0  22      282.67      358.88     61.62 o 
 -10   0  22      315.14      288.78     56.68 o 
  -9   0  22      600.96      762.20    103.05 o 
  -8   0  22     1085.47     1359.36    144.51 o 
  -7   0  22        0.09       -6.88     21.32 o 
  -6   0  22       52.94       21.29     18.45 o 
  -5   0  22       11.36      159.20     59.55 o 
  -4   0  22       34.47       74.87     34.17 o 
  -3   0  22       55.58       67.69     55.08 o 
  -2   0  22     1303.39     1301.31    101.86 o 
  -1   0  22        1.67       36.07     29.02 o 
   0   0  22     1400.62     1340.14    109.91 o 
   1   0  22       24.52      -50.44     50.44 o 
   2   0  22       78.92      217.46     78.33 o 
   3   0  22        0.10       32.37     48.81 o 
   4   0  22        1.21       35.92     62.66 o 
   5   0  22        5.16       41.66     67.57 o 
 -19   1  22       14.94       65.37     44.58 o 
 -18   1  22        5.18       17.48     32.94 o 
 -17   1  22      101.54      105.09     70.70 o 
 -16   1  22       37.63       -4.59     36.18 o 
 -15   1  22      486.86      435.29    116.39 o 
 -14   1  22      273.97      283.26     38.58 o 
 -13   1  22      759.36      703.54     57.37 o 
 -12   1  22      709.10      665.77     53.43 o 
 -11   1  22      110.09      109.77     30.73 o 
 -10   1  22       95.45       94.34     21.92 o 
  -9   1  22      806.03      816.99     75.09 o 
  -8   1  22      101.76       84.21     22.00 o 
  -7   1  22      208.52      228.30     31.15 o 
  -6   1  22       19.86       27.98     19.54 o 
  -5   1  22      134.67      164.02     38.05 o 
  -4   1  22      581.22      597.94     45.60 o 
  -3   1  22      365.69      302.09     31.67 o 
  -2   1  22       83.31       59.84     20.78 o 
  -1   1  22        0.95      -10.88     18.18 o 
   0   1  22        2.89        4.59     26.32 o 
   1   1  22        0.41       32.98     48.94 o 
   2   1  22       64.42       88.75     43.77 o 
   3   1  22        0.01       33.24     39.99 o 
   4   1  22       41.10       66.30     61.68 o 
   5   1  22        5.10       23.30     42.91 o 
 -19   2  22       30.19       83.50     67.04 o 
 -18   2  22      109.43      188.82    115.47 o 
 -17   2  22       21.50       90.42     74.40 o 
 -16   2  22       23.62       -1.77     21.91 o 
 -15   2  22      301.67      347.84     52.18 o 
 -14   2  22       67.83       68.00     26.25 o 
 -13   2  22      948.62      850.09     99.59 o 
 -12   2  22      237.43      227.29     41.15 o 
 -11   2  22       67.76       63.21     28.17 o 
 -10   2  22      281.95      226.24     31.46 o 
  -9   2  22       52.06      108.02     41.87 o 
  -8   2  22        6.16       30.08     19.91 o 
  -7   2  22     2409.93     2621.66    176.37 o 
  -6   2  22      114.06      130.67     32.93 o 
  -5   2  22     1470.57     1403.06     92.70 o 
  -4   2  22       31.03       69.11     26.49 o 
  -3   2  22      835.23      822.63     52.85 o 
  -2   2  22       12.66       -6.25     15.41 o 
  -1   2  22       13.51       36.72     19.79 o 
   0   2  22        6.80       37.39     28.18 o 
   1   2  22      190.37      197.16     37.99 o 
   2   2  22       36.44       78.34     37.75 o 
   3   2  22       41.13       96.57     54.93 o 
   4   2  22        9.91       15.81     36.60 o 
   5   2  22       79.73        8.13     41.91 o 
 -19   3  22       64.99        3.84     39.19 o 
 -18   3  22       13.61        9.51     35.29 o 
 -17   3  22       42.71       53.97     30.49 o 
 -16   3  22       20.61       40.95     39.03 o 
 -15   3  22       94.03      125.87     32.01 o 
 -14   3  22      428.64      469.14     52.02 o 
 -13   3  22       14.32       51.65     24.78 o 
 -12   3  22       67.13       73.44     41.88 o 
 -11   3  22       73.94      152.73     36.78 o 
 -10   3  22       83.90      123.18     36.13 o 
  -9   3  22       88.34      105.73     27.53 o 
  -8   3  22      130.55       97.86     25.61 o 
  -7   3  22       19.48       24.86     25.16 o 
  -6   3  22     1184.47     1125.71     77.21 o 
  -5   3  22      115.15      183.84     32.40 o 
  -4   3  22      212.81      230.89     38.37 o 
  -3   3  22       18.41       28.90     23.44 o 
  -2   3  22      375.82      433.30     51.55 o 
  -1   3  22       71.53      131.73     25.85 o 
   0   3  22       42.38       57.95     38.47 o 
   1   3  22       24.23       13.65     23.65 o 
   2   3  22       29.34        9.05     29.95 o 
   3   3  22        7.87       61.15     41.01 o 
   4   3  22        8.24      -14.31     55.21 o 
 -18   4  22        0.88      -19.10     39.85 o 
 -17   4  22       57.02      101.07     47.97 o 
 -16   4  22       83.30       85.01     78.50 o 
 -15   4  22       69.63       47.04     32.66 o 
 -14   4  22       71.04       85.38     26.87 o 
 -13   4  22      222.64      209.12     33.56 o 
 -12   4  22       59.39      102.14     26.30 o 
 -11   4  22      133.16      175.23     29.82 o 
 -10   4  22       82.57       86.84     29.53 o 
  -9   4  22       21.88       -8.97     20.51 o 
  -8   4  22        9.99        9.99     21.76 o 
  -7   4  22       45.70      136.23     50.89 o 
  -6   4  22      253.42      305.00     39.39 o 
  -5   4  22      484.57      542.94     51.50 o 
  -4   4  22        4.94       12.46     25.99 o 
  -3   4  22      390.59      403.03     52.24 o 
  -2   4  22        5.07       11.33     23.05 o 
  -1   4  22       46.08        5.93     22.32 o 
   0   4  22        4.28        8.29     27.82 o 
   1   4  22       16.20       89.73     83.44 o 
   2   4  22        0.16       24.50     47.32 o 
   3   4  22       81.30       22.82     47.35 o 
   4   4  22       23.86       38.53     52.11 o 
 -18   5  22       51.67      115.57     66.11 o 
 -17   5  22      171.86      106.58     45.42 o 
 -16   5  22      179.89      155.51     78.93 o 
 -15   5  22      244.35      515.99    212.40 o 
 -14   5  22        5.70       25.68     28.23 o 
 -13   5  22      157.70      309.96    118.04 o 
 -12   5  22        0.57       46.74     32.97 o 
 -11   5  22      522.96      597.39     82.90 o 
 -10   5  22      101.57      126.79     29.10 o 
  -9   5  22     1152.76     1033.22     89.04 o 
  -8   5  22       73.42       98.29     30.24 o 
  -7   5  22      934.39      902.36     67.06 o 
  -6   5  22        0.27       -0.49     31.77 o 
  -5   5  22       56.85       44.35     24.74 o 
  -4   5  22        4.05       -2.27     24.46 o 
  -3   5  22        5.17       56.01     30.07 o 
  -2   5  22        5.27       10.55     24.29 o 
  -1   5  22      536.83      599.75     77.49 o 
   0   5  22        7.00      -13.62     33.46 o 
   1   5  22      187.96      119.27     69.02 o 
   2   5  22        4.02      126.09     78.78 o 
   3   5  22       26.84        3.34     40.33 o 
 -17   6  22       54.27       40.04     36.72 o 
 -16   6  22       52.73       38.38     38.77 o 
 -15   6  22       10.07      -25.19     30.13 o 
 -14   6  22       14.92       -2.80     36.07 o 
 -13   6  22      192.32      238.08     48.20 o 
 -12   6  22       14.87      -13.58     32.90 o 
 -11   6  22      292.92      381.92     54.36 o 
 -10   6  22      447.72      434.25     63.96 o 
  -9   6  22       90.06       29.21     29.85 o 
  -8   6  22      464.14      548.38     73.14 o 
  -7   6  22       31.26      120.97     36.90 o 
  -6   6  22        7.43       53.15     43.20 o 
  -5   6  22      201.72      200.57     34.96 o 
  -4   6  22      138.14      156.92     34.71 o 
  -3   6  22       85.63       77.42     37.71 o 
  -2   6  22      327.45      394.38     53.57 o 
  -1   6  22        0.10       45.91     38.59 o 
   0   6  22      182.97      269.00     62.08 o 
   1   6  22        8.13      -42.85     42.85 o 
   2   6  22       25.95       96.07    125.35 o 
   3   6  22        4.35      -15.67     49.37 o 
 -16   7  22      140.38       78.71     42.77 o 
 -15   7  22       13.24       85.34     50.88 o 
 -14   7  22      638.74      630.68     90.41 o 
 -13   7  22      140.98       73.04     58.55 o 
 -12   7  22      519.74      513.30     70.20 o 
 -11   7  22       61.96       63.08     32.42 o 
 -10   7  22      122.95      201.13     43.97 o 
  -9   7  22       11.17        5.74     36.90 o 
  -8   7  22       39.72       95.68     43.04 o 
  -7   7  22        1.92       36.82     34.33 o 
  -6   7  22      584.01      622.42     73.36 o 
  -5   7  22       14.38       31.06     33.66 o 
  -4   7  22      395.78      488.87     84.32 o 
  -3   7  22        3.79       54.38     35.04 o 
  -2   7  22      130.60      157.80     57.39 o 
  -1   7  22       17.15        5.31     32.42 o 
   0   7  22        3.55       13.69     36.64 o 
   1   7  22        3.04      -10.60     45.88 o 
   2   7  22       40.01      113.29     93.07 o 
 -15   8  22        2.46       33.29     35.14 o 
 -14   8  22        5.00       40.03     38.07 o 
 -13   8  22        1.34       -0.02     33.35 o 
 -12   8  22       30.12       53.62     43.73 o 
 -11   8  22        0.86       18.78     33.03 o 
 -10   8  22        1.53      -30.80     35.21 o 
  -9   8  22       19.35       52.92     35.50 o 
  -8   8  22       44.57       48.40     35.68 o 
  -7   8  22      197.31      135.19     52.37 o 
  -6   8  22        3.77       37.46     39.29 o 
  -5   8  22       15.87       46.82     35.23 o 
  -4   8  22        2.17      -15.35     32.25 o 
  -3   8  22        0.45       21.98     32.65 o 
  -2   8  22        0.84       41.29     42.98 o 
  -1   8  22        5.28      -18.20     30.42 o 
   0   8  22       12.76       -0.99     39.48 o 
   1   8  22        0.33      -47.87     69.22 o 
 -13   9  22        2.97      -22.78     44.88 o 
 -12   9  22        2.31       51.83     52.06 o 
 -11   9  22       24.74       75.39     44.31 o 
 -10   9  22       14.46       63.58     41.77 o 
  -9   9  22       28.49       73.77     40.09 o 
  -8   9  22       20.82       -9.29     29.28 o 
  -7   9  22       52.68       75.67     47.10 o 
  -6   9  22      148.41      146.18     49.74 o 
  -5   9  22        0.04       29.17     38.57 o 
  -4   9  22       27.39       11.83     35.72 o 
  -3   9  22       26.68       68.40     52.85 o 
  -2   9  22       34.56       51.45     66.65 o 
  -1   9  22        3.26       75.98     59.46 o 
 -11  10  22       53.99      123.56     47.70 o 
 -10  10  22       66.27       89.73     46.35 o 
  -9  10  22        4.85      -17.44     38.40 o 
  -8  10  22       66.18      135.76     59.09 o 
  -7  10  22        0.87       97.82     66.07 o 
  -6  10  22       29.49      -42.49     42.49 o 
  -5  10  22       36.36       15.74     41.04 o 
  -4  10  22       16.62       89.84     54.12 o 
  -3  10  22        2.63       99.52     92.30 o 
 -19   1  23       24.80       11.40     36.29 o 
 -18   1  23       88.42      145.50     47.83 o 
 -17   1  23       75.72       49.69     47.02 o 
 -16   1  23      714.46      623.66     63.88 o 
 -15   1  23      281.91      325.89     51.45 o 
 -14   1  23      180.10      210.42     40.18 o 
 -13   1  23       37.93       20.29     25.55 o 
 -12   1  23        8.41        4.93     20.28 o 
 -11   1  23       16.26      -12.87     21.04 o 
 -10   1  23     1023.57      952.57     67.35 o 
  -9   1  23       39.52       -9.78     17.30 o 
  -8   1  23      834.33      873.18     58.25 o 
  -7   1  23       87.81       96.80     24.36 o 
  -6   1  23      338.95      317.22     40.11 o 
  -5   1  23       82.18      131.88     36.91 o 
  -4   1  23       65.68       37.10     20.08 o 
  -3   1  23      118.66      134.34     24.83 o 
  -2   1  23      322.66      253.54     32.21 o 
  -1   1  23        3.82       -1.49     20.16 o 
   0   1  23      113.02      136.35     37.00 o 
   1   1  23       12.89       81.63     42.16 o 
   2   1  23      191.90      181.11     53.55 o 
   3   1  23        0.70       24.45     37.06 o 
   4   1  23       17.22      -10.46     51.70 o 
 -19   2  23        0.13       63.43     85.08 o 
 -18   2  23        6.94        5.25     32.46 o 
 -17   2  23       12.49      -34.34     41.61 o 
 -16   2  23       24.46       23.46     28.04 o 
 -15   2  23      253.98      335.80     51.00 o 
 -14   2  23       43.90       22.81     25.72 o 
 -13   2  23      328.83      309.21     48.19 o 
 -12   2  23      340.73      361.70     39.61 o 
 -11   2  23        0.29       31.90     20.78 o 
 -10   2  23      753.40      807.28     60.94 o 
  -9   2  23        8.38       30.59     21.33 o 
  -8   2  23      126.41      159.21     28.62 o 
  -7   2  23      893.09      920.82     81.51 o 
  -6   2  23      503.45      479.64     46.68 o 
  -5   2  23        6.44      -18.31     26.51 o 
  -4   2  23      651.81      723.23     66.07 o 
  -3   2  23       18.23       42.34     25.52 o 
  -2   2  23      669.69      615.73     47.15 o 
  -1   2  23       27.26       72.08     26.89 o 
   0   2  23       22.39       54.17     36.26 o 
   1   2  23       31.73      -22.14     29.38 o 
   2   2  23       11.84        0.62     39.25 o 
   3   2  23        0.05      -13.14     33.26 o 
   4   2  23       31.23      -23.44     50.17 o 
 -18   3  23       50.69       74.39     50.21 o 
 -17   3  23       68.31       49.48     41.92 o 
 -16   3  23        9.82      -10.38     24.30 o 
 -15   3  23      159.58      150.87     41.52 o 
 -14   3  23       52.86       14.85     23.37 o 
 -13   3  23      439.23      435.96     49.39 o 
 -12   3  23      338.43      437.75     45.59 o 
 -11   3  23     1880.61     1943.14    117.12 o 
 -10   3  23      231.03      277.06     36.50 o 
  -9   3  23      619.84      550.26     57.11 o 
  -8   3  23       22.86        5.86     29.11 o 
  -7   3  23      118.90       91.41     29.03 o 
  -6   3  23       73.66       47.13     28.78 o 
  -5   3  23       79.43      131.83     31.51 o 
  -4   3  23       31.02       15.54     23.39 o 
  -3   3  23      901.00     1156.86    104.34 o 
  -2   3  23        0.04       62.25     45.20 o 
  -1   3  23      268.66      323.18     46.35 o 
   0   3  23        4.49       27.84     30.13 o 
   1   3  23       79.59       32.94     56.47 o 
   2   3  23        0.61        5.66     42.54 o 
   3   3  23       32.04       60.32     50.99 o 
 -18   4  23       13.88       34.56     37.69 o 
 -17   4  23      135.51      110.40     42.65 o 
 -16   4  23       78.27       52.76     35.75 o 
 -15   4  23      520.86      596.09     88.80 o 
 -14   4  23       23.89       26.61     23.86 o 
 -13   4  23        0.54      -11.74     20.88 o 
 -12   4  23       22.79       79.83     26.54 o 
 -11   4  23      103.26      111.38     27.87 o 
 -10   4  23       86.10      101.98     27.51 o 
  -9   4  23      735.05      685.14     62.74 o 
  -8   4  23      249.08      251.61     41.52 o 
  -7   4  23     1165.30     1045.68     85.12 o 
  -6   4  23      246.01      278.34     38.52 o 
  -5   4  23      242.48      256.48     42.32 o 
  -4   4  23        0.56      -23.43     23.43 o 
  -3   4  23       88.28       92.37     39.89 o 
  -2   4  23       27.34       25.88     24.49 o 
  -1   4  23      189.20      195.26     48.09 o 
   0   4  23        3.44       14.65     30.77 o 
   1   4  23      214.43      341.66     79.85 o 
   2   4  23       23.88       46.80     45.32 o 
   3   4  23      104.48       39.79     57.29 o 
 -17   5  23       46.55       69.97     43.93 o 
 -16   5  23      137.78      167.61     46.05 o 
 -15   5  23       35.86       17.14     44.74 o 
 -14   5  23       40.32       46.75     32.18 o 
 -13   5  23        8.87      -25.53     32.18 o 
 -12   5  23      323.25      305.90     50.66 o 
 -11   5  23        3.23      -11.36     24.65 o 
 -10   5  23       44.13       68.38     31.68 o 
  -9   5  23        6.38       37.77     22.62 o 
  -8   5  23      154.94      138.74     30.13 o 
  -7   5  23        1.99       14.73     25.42 o 
  -6   5  23      156.34      142.62     33.15 o 
  -5   5  23        3.67       27.23     30.06 o 
  -4   5  23       43.10       43.59     28.50 o 
  -3   5  23       12.95       -7.15     29.73 o 
  -2   5  23       31.33       82.44     33.18 o 
  -1   5  23       62.01       64.49     35.31 o 
   0   5  23        2.68      -18.13     34.97 o 
   1   5  23        1.22       30.93     51.93 o 
   2   5  23       20.07      101.83     69.42 o 
 -17   6  23      181.70      229.90     73.66 o 
 -16   6  23       59.59      127.92     59.21 o 
 -15   6  23       49.31       59.11     38.82 o 
 -14   6  23      521.08      450.51     65.63 o 
 -13   6  23       98.24       65.63     34.15 o 
 -12   6  23       67.35       66.47     33.02 o 
 -11   6  23        1.42      -29.64     33.72 o 
 -10   6  23       83.93       65.81     33.76 o 
  -9   6  23      621.64      628.98     72.47 o 
  -8   6  23       15.60      -21.03     32.99 o 
  -7   6  23      165.47      267.33     51.80 o 
  -6   6  23      182.40      142.28     45.73 o 
  -5   6  23      606.13      486.45     81.46 o 
  -4   6  23       70.91      126.65     37.81 o 
  -3   6  23       35.32       14.19     27.97 o 
  -2   6  23       94.03       54.74     29.33 o 
  -1   6  23       21.84       53.09     41.50 o 
   0   6  23       18.83       84.15     45.62 o 
   1   6  23       17.92       32.54     50.38 o 
   2   6  23        9.99       23.73     57.61 o 
 -16   7  23       15.26       42.94     55.05 o 
 -15   7  23       80.59      119.48     50.74 o 
 -14   7  23      122.37      166.61     82.02 o 
 -13   7  23       32.24       24.78     32.82 o 
 -12   7  23       17.90       44.18     34.47 o 
 -11   7  23       17.69       25.86     31.44 o 
 -10   7  23        2.00       26.17     28.60 o 
  -9   7  23      205.42      223.78     47.81 o 
  -8   7  23      169.87      162.00     49.71 o 
  -7   7  23       10.89       40.47     39.36 o 
  -6   7  23       81.42      109.92     39.18 o 
  -5   7  23       10.29       11.96     26.97 o 
  -4   7  23        1.82       12.80     29.31 o 
  -3   7  23       18.91      -31.34     33.31 o 
  -2   7  23        5.10      -11.29     26.17 o 
  -1   7  23       44.23       77.17     65.82 o 
   0   7  23       53.91      -21.82     46.75 o 
   1   7  23        0.09      -24.84     60.67 o 
 -15   8  23        3.73       39.84     49.43 o 
 -14   8  23      124.36       79.88     42.79 o 
 -13   8  23       98.99       63.14     38.76 o 
 -12   8  23      494.79      461.40     79.21 o 
 -11   8  23       17.97       82.63     41.42 o 
 -10   8  23      727.96      700.23     84.19 o 
  -9   8  23       14.28       -4.61     29.05 o 
  -8   8  23       25.81       91.30     43.04 o 
  -7   8  23        0.32       -6.42     45.83 o 
  -6   8  23        0.73       28.57     33.35 o 
  -5   8  23        2.40       18.54     34.73 o 
  -4   8  23      365.71      304.28     63.97 o 
  -3   8  23        3.80      -29.79     38.35 o 
  -2   8  23      199.34      207.26     73.62 o 
  -1   8  23        0.03      -12.30     32.34 o 
   0   8  23       19.27       15.45     42.42 o 
 -13   9  23       17.08       -7.30     33.86 o 
 -12   9  23        3.53       31.03     38.19 o 
 -11   9  23       13.42        1.71     37.77 o 
 -10   9  23        0.25       30.90     37.23 o 
  -9   9  23       99.47      129.99     48.11 o 
  -8   9  23      136.63      165.07     49.75 o 
  -7   9  23       10.28      -47.23     47.23 o 
  -6   9  23      114.78       87.64     48.86 o 
  -5   9  23       38.29       87.02     62.94 o 
  -4   9  23       12.73       23.43     37.12 o 
  -3   9  23        9.98       32.10     42.58 o 
  -2   9  23        7.02      -13.09     46.54 o 
 -10  10  23        0.13       42.53     44.90 o 
  -9  10  23      119.89       82.37     47.51 o 
  -8  10  23        2.13      -23.18     34.99 o 
  -7  10  23       83.97       65.43     45.28 o 
  -6  10  23        1.55      -33.53     41.60 o 
  -5  10  23      190.05       78.06     55.02 o 
 -19   0  24        5.85      -91.92     91.92 o 
 -18   0  24        1.46      124.59     91.92 o 
 -17   0  24      100.89       20.06     37.55 o 
 -16   0  24       55.82       11.67     37.59 o 
 -15   0  24      662.32      695.90    105.82 o 
 -14   0  24     2705.10     2635.52    255.26 o 
 -13   0  24      158.03      217.92     62.52 o 
 -12   0  24     2354.35     2445.32    246.16 o 
 -11   0  24        5.08       37.55     38.11 o 
 -10   0  24      160.75      247.54     61.61 o 
  -9   0  24      304.93      296.54     60.78 o 
  -8   0  24      336.07      404.28     78.45 o 
  -7   0  24       13.75       27.76     70.65 o 
  -6   0  24     2832.82     3034.36    276.91 o 
  -5   0  24        9.89      -24.49     24.49 o 
  -4   0  24      213.34      231.73     43.40 o 
  -3   0  24       26.14       64.40     31.94 o 
  -2   0  24      122.56      106.33     33.53 o 
  -1   0  24       47.53       66.03     33.87 o 
   0   0  24      148.01       16.89     54.32 o 
   1   0  24        4.25      -11.62     47.86 o 
   2   0  24      106.23      137.66     67.54 o 
   3   0  24        2.19       23.30     60.70 o 
 -19   1  24       30.08      -27.19     46.49 o 
 -18   1  24       57.87       32.51     34.76 o 
 -17   1  24       16.18       61.82     42.95 o 
 -16   1  24       35.10       58.26     32.07 o 
 -15   1  24       57.51       82.50     49.45 o 
 -14   1  24       95.00       88.49     32.17 o 
 -13   1  24       37.35       89.08     40.02 o 
 -12   1  24        4.75        9.77     24.16 o 
 -11   1  24      244.84      259.18     43.60 o 
 -10   1  24     1246.88     1330.84    115.22 o 
  -9   1  24      189.48      210.59     42.14 o 
  -8   1  24      195.18      183.76     30.89 o 
  -7   1  24        8.55       -3.29     26.50 o 
  -6   1  24       91.28       25.71     20.23 o 
  -5   1  24      502.03      449.33     43.67 o 
  -4   1  24      218.00      197.22     33.57 o 
  -3   1  24      182.27      194.55     31.16 o 
  -2   1  24      396.00      447.38     40.29 o 
  -1   1  24        3.97       54.12     23.01 o 
   0   1  24      109.40       24.05     29.24 o 
   1   1  24       11.38       24.43     30.70 o 
   2   1  24        8.44       22.34     32.89 o 
   3   1  24       42.71      154.85     70.51 o 
 -19   2  24      132.64       71.65     55.65 o 
 -18   2  24       78.45       80.63     36.18 o 
 -17   2  24       29.43      106.75    101.61 o 
 -16   2  24      270.55      195.83     42.75 o 
 -15   2  24        4.62      -32.04     32.04 o 
 -14   2  24       78.88       95.50     37.62 o 
 -13   2  24      495.84      518.47     59.79 o 
 -12   2  24        0.50      -17.16     20.68 o 
 -11   2  24      470.31      493.34     56.94 o 
 -10   2  24      292.49      216.94     37.16 o 
  -9   2  24      137.16      209.60     31.88 o 
  -8   2  24      180.94      207.98     34.45 o 
  -7   2  24      505.33      441.53     56.71 o 
  -6   2  24       29.85       53.01     24.98 o 
  -5   2  24        2.26       22.44     39.13 o 
  -4   2  24       12.90       59.65     26.74 o 
  -3   2  24        2.26       -4.81     19.94 o 
  -2   2  24        1.32       -0.75     23.93 o 
  -1   2  24      407.84      380.34     49.22 o 
   0   2  24        0.01        1.04     20.97 o 
   1   2  24       98.75      160.56     90.58 o 
   2   2  24        3.67      -34.13     47.28 o 
   3   2  24        0.07      -27.82     47.48 o 
 -18   3  24       46.10      -30.29     49.01 o 
 -17   3  24       51.52        2.05     41.21 o 
 -16   3  24       26.89       85.25     37.77 o 
 -15   3  24       44.92       78.39     30.77 o 
 -14   3  24        7.71       -4.56     20.21 o 
 -13   3  24       16.05       12.62     22.08 o 
 -12   3  24      336.11      364.09     41.16 o 
 -11   3  24        3.76       72.43     36.74 o 
 -10   3  24        0.66        9.47     22.00 o 
  -9   3  24      205.66      223.81     36.26 o 
  -8   3  24       81.89       94.45     35.34 o 
  -7   3  24       25.17       41.18     30.76 o 
  -6   3  24        1.91      -13.27     21.89 o 
  -5   3  24       13.73       12.13     24.11 o 
  -4   3  24       17.31       46.02     26.80 o 
  -3   3  24       64.74      110.42     35.25 o 
  -2   3  24        0.47       -5.99     24.42 o 
  -1   3  24        1.49       48.87     28.20 o 
   0   3  24      102.42       75.58     35.00 o 
   1   3  24        8.36       23.55     43.40 o 
   2   3  24        2.94      -49.50     50.94 o 
   3   3  24        5.44       11.93     52.39 o 
 -18   4  24      191.37      118.43     52.28 o 
 -17   4  24       37.34       23.40     39.60 o 
 -16   4  24      167.62      174.27     45.50 o 
 -15   4  24        8.62       -2.78     26.57 o 
 -14   4  24       50.95       62.06     33.07 o 
 -13   4  24       48.63       93.11     32.86 o 
 -12   4  24        1.32        2.99     19.21 o 
 -11   4  24      755.89      716.11     59.63 o 
 -10   4  24       78.34       38.87     25.44 o 
  -9   4  24     1394.72     1454.53    105.71 o 
  -8   4  24       13.71       34.19     26.47 o 
  -7   4  24      463.21      397.52     50.55 o 
  -6   4  24       76.62       59.10     28.78 o 
  -5   4  24       15.45      -22.66     22.67 o 
  -4   4  24        3.46      -14.20     23.66 o 
  -3   4  24      151.45       90.76     34.34 o 
  -2   4  24        1.76       17.66     30.48 o 
  -1   4  24      224.58      249.77     49.68 o 
   0   4  24        0.45      214.80    119.92 o 
   1   4  24       75.09      123.98    114.27 o 
   2   4  24        0.00       -3.02     42.53 o 
 -17   5  24        9.71      -50.88     50.88 o 
 -16   5  24       66.50       56.39     37.69 o 
 -15   5  24      287.91      306.43     55.49 o 
 -14   5  24      228.49      287.91     50.70 o 
 -13   5  24     1025.02      821.37     89.16 o 
 -12   5  24       97.95      111.94     37.79 o 
 -11   5  24      367.28      426.24     63.43 o 
 -10   5  24        5.41       10.02     26.79 o 
  -9   5  24        8.07      -11.50     21.06 o 
  -8   5  24       52.78       29.59     24.12 o 
  -7   5  24      633.55      608.05     60.93 o 
  -6   5  24       18.69       25.11     25.53 o 
  -5   5  24     1035.83     1092.94     94.44 o 
  -4   5  24       27.66        0.68     23.05 o 
  -3   5  24      456.62      462.07     61.96 o 
  -2   5  24        3.90       49.75     31.98 o 
  -1   5  24       80.49       68.92     56.68 o 
   0   5  24        0.01       55.12     34.33 o 
   1   5  24       74.29       42.86     79.07 o 
   2   5  24        5.26       15.47     51.99 o 
 -16   6  24       99.10       92.77     58.26 o 
 -15   6  24      211.77      233.45     58.94 o 
 -14   6  24      361.90      334.70     57.99 o 
 -13   6  24        1.03       -0.99     29.09 o 
 -12   6  24      324.29      239.29     57.51 o 
 -11   6  24       25.77      110.52     39.13 o 
 -10   6  24       58.11      122.54     39.70 o 
  -9   6  24      228.03      234.70     48.73 o 
  -8   6  24      131.90      265.66     67.97 o 
  -7   6  24      122.43      166.64     44.95 o 
  -6   6  24      375.46      429.14     61.94 o 
  -5   6  24       24.69       30.30     27.64 o 
  -4   6  24      169.98      179.11     45.72 o 
  -3   6  24        7.63      -22.23     31.18 o 
  -2   6  24       17.00        6.42     27.57 o 
  -1   6  24       50.20       80.00     43.70 o 
   0   6  24       18.77       57.30     45.60 o 
   1   6  24       14.82       61.12     61.40 o 
 -15   7  24        0.31      -20.02     39.88 o 
 -14   7  24        5.28       35.73     40.96 o 
 -13   7  24        2.74       19.32     34.06 o 
 -12   7  24      321.44      383.14     61.77 o 
 -11   7  24       49.23       35.34     31.73 o 
 -10   7  24      496.99      586.14     78.91 o 
  -9   7  24       10.25      -28.41     33.59 o 
  -8   7  24      367.80      353.37     66.56 o 
  -7   7  24       14.00       94.56     39.20 o 
  -6   7  24        9.95       12.80     33.12 o 
  -5   7  24       12.21       59.03     36.50 o 
  -4   7  24      142.91       93.16     54.00 o 
  -3   7  24        2.67       -1.15     29.84 o 
  -2   7  24      123.38      100.01     44.70 o 
  -1   7  24        6.07       54.62     40.20 o 
   0   7  24       90.67      245.27    158.01 o 
 -14   8  24        8.76        3.22     36.96 o 
 -13   8  24        2.24       67.34     45.23 o 
 -12   8  24        0.04       43.93     41.67 o 
 -11   8  24        7.60      -37.34     37.34 o 
 -10   8  24       12.77      -28.72     34.48 o 
  -9   8  24       15.36       39.43     32.13 o 
  -8   8  24        1.30      -23.27     35.24 o 
  -7   8  24       51.67       61.70     40.43 o 
  -6   8  24       31.45       52.28     37.41 o 
  -5   8  24       24.86       29.22     40.65 o 
  -4   8  24        3.80       12.58     34.37 o 
  -3   8  24        5.44       27.70     40.81 o 
  -2   8  24        4.90       14.27     45.56 o 
 -12   9  24      106.66       59.46     50.58 o 
 -11   9  24       11.87       56.30     55.70 o 
 -10   9  24       69.58       70.70     42.18 o 
  -9   9  24        9.78      -31.38     37.78 o 
  -8   9  24      153.33      141.31     46.93 o 
  -7   9  24        2.08      -33.84     47.95 o 
  -6   9  24        6.97       -3.14     33.89 o 
  -5   9  24       42.99       31.86     37.77 o 
  -4   9  24       16.32       51.98     46.20 o 
  -3   9  24       52.31       76.27     60.84 o 
 -19   1  25       30.83       32.33     50.50 o 
 -18   1  25        2.32       43.45     34.24 o 
 -17   1  25       66.38      109.02     45.03 o 
 -16   1  25       25.64       27.37     31.87 o 
 -15   1  25        1.18      -10.68     29.79 o 
 -14   1  25      641.49      544.44     67.34 o 
 -13   1  25      254.91      304.78     51.62 o 
 -12   1  25     1059.04      973.60     88.53 o 
 -11   1  25      218.95      365.73     66.70 o 
 -10   1  25     1168.16     1244.71    111.17 o 
  -9   1  25      204.01      206.63     42.30 o 
  -8   1  25       16.93       25.14     33.61 o 
  -7   1  25       31.27       18.89     20.99 o 
  -6   1  25      288.69      276.57     36.11 o 
  -5   1  25      133.65      144.27     30.65 o 
  -4   1  25      838.90      847.89     71.98 o 
  -3   1  25       10.67      -14.85     24.96 o 
  -2   1  25      223.17      270.77     47.60 o 
  -1   1  25        2.35       52.44     32.45 o 
   0   1  25       19.60       21.40     32.29 o 
   1   1  25        5.23       47.27     57.74 o 
   2   1  25        0.84       -7.59     42.85 o 
 -18   2  25       25.43       -3.84     51.28 o 
 -17   2  25       52.28       12.58     26.75 o 
 -16   2  25      384.80      418.36     74.23 o 
 -15   2  25       32.64       39.53     33.07 o 
 -14   2  25      247.92      242.77     46.51 o 
 -13   2  25       90.25      125.82     45.72 o 
 -12   2  25       12.67      -12.07     24.42 o 
 -11   2  25      121.99       99.10     26.34 o 
 -10   2  25      159.95      201.15     35.65 o 
  -9   2  25      192.49      183.29     31.51 o 
  -8   2  25      606.35      634.51     63.23 o 
  -7   2  25        1.12      -18.63     27.17 o 
  -6   2  25      250.66      254.55     37.77 o 
  -5   2  25      181.86      179.36     45.48 o 
  -4   2  25      110.98      130.45     48.41 o 
  -3   2  25       37.07      107.91     32.94 o 
  -2   2  25       35.20       26.84     25.45 o 
  -1   2  25       25.95       80.83     41.97 o 
   0   2  25       88.48       71.72     62.92 o 
   1   2  25        3.71      -18.10     79.58 o 
   2   2  25       32.16       42.11     52.13 o 
 -18   3  25      127.50       43.38     53.75 o 
 -17   3  25      224.93      196.87     70.40 o 
 -16   3  25      269.75      235.89     43.59 o 
 -15   3  25      213.63      219.77     74.99 o 
 -14   3  25       83.82      104.36     29.59 o 
 -13   3  25       34.10       53.42     29.91 o 
 -12   3  25        4.38       34.05     24.89 o 
 -11   3  25      127.30      216.31     35.42 o 
 -10   3  25      149.43      193.25     59.93 o 
  -9   3  25     2297.22     2299.49    149.67 o 
  -8   3  25       60.37      167.90     38.83 o 
  -7   3  25     1427.44     1424.60    104.99 o 
  -6   3  25        0.56       14.50     27.38 o 
  -5   3  25      868.99      811.65     74.04 o 
  -4   3  25       33.19       21.59     26.29 o 
  -3   3  25        0.09       -0.82     23.28 o 
  -2   3  25       10.53        6.09     23.01 o 
  -1   3  25      185.73      201.38     48.51 o 
   0   3  25        0.93       27.31     46.03 o 
   1   3  25      170.23      179.10     65.11 o 
   2   3  25       13.12       15.64     46.75 o 
 -18   4  25       46.35      143.84    125.92 o 
 -17   4  25       40.20       32.24     45.84 o 
 -16   4  25        0.08      -41.51     46.19 o 
 -15   4  25      116.43      134.31     38.71 o 
 -14   4  25      224.65      200.67     45.01 o 
 -13   4  25      570.27      561.19     56.86 o 
 -12   4  25       19.84       97.41     31.64 o 
 -11   4  25      918.46      821.56     69.93 o 
 -10   4  25      215.34      235.27     39.92 o 
  -9   4  25      546.90      523.23     57.58 o 
  -8   4  25        0.50        0.56     23.53 o 
  -7   4  25       20.38       44.31     30.77 o 
  -6   4  25       35.68        5.70     24.56 o 
  -5   4  25      301.53      279.49     47.38 o 
  -4   4  25       79.16       87.63     32.05 o 
  -3   4  25      450.26      446.47     60.50 o 
  -2   4  25        1.18       21.13     27.06 o 
  -1   4  25      146.33      247.08     52.43 o 
   0   4  25       12.87       45.29     43.29 o 
   1   4  25        5.77       64.54     51.41 o 
 -17   5  25       13.58       77.65     56.79 o 
 -16   5  25      266.76      311.90     67.30 o 
 -15   5  25        3.41       54.03     35.48 o 
 -14   5  25      247.27      122.28     47.80 o 
 -13   5  25        3.36       19.28     30.98 o 
 -12   5  25       98.72      123.14     40.50 o 
 -11   5  25       75.41       28.98     64.78 o 
 -10   5  25       84.89       47.51     32.74 o 
  -9   5  25       14.46       42.95     28.58 o 
  -8   5  25      123.38      169.24     38.46 o 
  -7   5  25       44.32       75.54     31.07 o 
  -6   5  25       24.27        0.07     23.94 o 
  -5   5  25        2.49       43.67     31.56 o 
  -4   5  25      172.96      240.69     44.57 o 
  -3   5  25        1.16       21.57     30.44 o 
  -2   5  25       82.03      112.45     51.50 o 
  -1   5  25        0.19       50.36     37.74 o 
   0   5  25        9.55       71.07     50.03 o 
   1   5  25        0.06       19.51     42.94 o 
 -16   6  25       80.68       87.20     47.91 o 
 -15   6  25       41.27       51.34     39.76 o 
 -14   6  25        0.72       58.57     42.60 o 
 -13   6  25       23.65       43.06     38.59 o 
 -12   6  25       99.84      184.40     48.75 o 
 -11   6  25      471.86      382.07     66.83 o 
 -10   6  25       53.79       38.05     34.31 o 
  -9   6  25       13.32       21.30     38.59 o 
  -8   6  25      150.18      127.28     47.40 o 
  -7   6  25       42.67       42.48     35.26 o 
  -6   6  25       23.22       48.41     33.96 o 
  -5   6  25       33.39      128.05     64.53 o 
  -4   6  25        0.03      -27.52     39.98 o 
  -3   6  25      305.99      163.23     46.60 o 
  -2   6  25        3.34       55.86     41.45 o 
  -1   6  25        8.18       57.95     42.61 o 
   0   6  25        4.49      -50.49     76.53 o 
 -15   7  25      158.38      145.15     47.99 o 
 -14   7  25       12.69      -39.59     39.59 o 
 -13   7  25       61.60        5.10     36.27 o 
 -12   7  25      170.70      203.40     52.14 o 
 -11   7  25        2.29      -25.22     41.23 o 
 -10   7  25       89.40       55.19     42.19 o 
  -9   7  25        6.20       30.81     39.07 o 
  -8   7  25       73.27       87.10     43.11 o 
  -7   7  25      140.03      107.93     45.97 o 
  -6   7  25       40.05      183.53     73.30 o 
  -5   7  25        0.09      -19.60     43.66 o 
  -4   7  25       33.92       93.49     48.00 o 
  -3   7  25        4.28       -0.94     33.30 o 
  -2   7  25       31.69       33.19     58.80 o 
  -1   7  25       10.21       29.69     44.77 o 
 -14   8  25       11.91      118.49     59.33 o 
 -13   8  25        1.30        9.85     31.63 o 
 -12   8  25       26.27        8.49     38.00 o 
 -11   8  25       47.38       55.36     40.35 o 
 -10   8  25      132.78      194.79     63.71 o 
  -9   8  25       19.69       60.18     40.15 o 
  -8   8  25      266.77      266.82     58.66 o 
  -7   8  25        6.25      -42.10     43.22 o 
  -6   8  25      114.67      134.81     71.37 o 
  -5   8  25        2.10        8.11     34.92 o 
  -4   8  25       60.67       22.51     38.32 o 
  -3   8  25        0.06      -17.36     42.43 o 
 -11   9  25        2.11       26.41     38.14 o 
 -10   9  25        9.42       20.95     37.93 o 
  -9   9  25        3.40       26.42     38.53 o 
  -8   9  25       12.64       45.09     39.82 o 
  -7   9  25      150.02      127.81     64.14 o 
  -6   9  25        1.82        4.63     35.64 o 
  -5   9  25       55.11       76.32     72.84 o 
 -18   0  26       12.61        4.77     39.87 o 
 -17   0  26      119.47       78.87     53.18 o 
 -16   0  26        0.92       38.57     80.53 o 
 -15   0  26       36.65       76.96     54.93 o 
 -14   0  26      104.21      130.58     58.35 o 
 -13   0  26       87.88      136.08     54.83 o 
 -12   0  26     1868.48     2085.13    228.40 o 
 -11   0  26      203.52      175.23     60.76 o 
 -10   0  26      668.73      848.60    119.58 o 
  -9   0  26      215.19      239.71     61.64 o 
  -8   0  26      591.07      655.69     99.18 o 
  -7   0  26        3.87       46.32     45.06 o 
  -6   0  26       21.51       42.41     40.51 o 
  -5   0  26        2.84       -4.38     37.23 o 
  -4   0  26      566.27      611.57    162.95 o 
  -3   0  26        0.00        5.12     56.41 o 
  -2   0  26      520.14      467.66     71.87 o 
  -1   0  26       11.71      -28.58     42.36 o 
   0   0  26      440.63      290.20    129.14 o 
   1   0  26        3.80       27.73     75.97 o 
 -18   1  26       10.75       -9.42     36.48 o 
 -17   1  26      222.96      221.10     50.42 o 
 -16   1  26      156.17      139.85     44.43 o 
 -15   1  26      252.06      215.19     49.20 o 
 -14   1  26      241.59      287.99     56.08 o 
 -13   1  26       56.96       45.28     31.07 o 
 -12   1  26      484.38      514.04     65.74 o 
 -11   1  26      295.38      348.22     55.26 o 
 -10   1  26       72.82      101.85     44.08 o 
  -9   1  26     1187.89     1222.12    111.28 o 
  -8   1  26      244.56      216.76     52.12 o 
  -7   1  26       63.36      115.83     37.74 o 
  -6   1  26       85.45       63.33     32.57 o 
  -5   1  26       17.52        9.34     31.13 o 
  -4   1  26      392.51      367.20     48.71 o 
  -3   1  26      152.31      148.86     33.61 o 
  -2   1  26        8.91       40.62     37.75 o 
  -1   1  26       20.00      133.11     85.01 o 
   0   1  26       14.83       11.25     48.67 o 
   1   1  26        1.85       83.56     56.98 o 
 -18   2  26       23.30       32.30     47.27 o 
 -17   2  26       10.35      -18.87     27.43 o 
 -16   2  26       53.32       10.83     29.90 o 
 -15   2  26      139.20      166.74     57.35 o 
 -14   2  26       76.06       91.33     40.22 o 
 -13   2  26      754.35      775.02     81.55 o 
 -12   2  26      104.83       53.93     33.94 o 
 -11   2  26        7.42       -3.69     24.41 o 
 -10   2  26      118.62       73.94     36.60 o 
  -9   2  26      293.80      344.23     64.75 o 
  -8   2  26        0.06       21.97     24.86 o 
  -7   2  26     1425.45     1226.58    141.92 o 
  -6   2  26        0.48       23.61     22.34 o 
  -5   2  26      878.35      876.67     92.43 o 
  -4   2  26        1.62       49.60     30.90 o 
  -3   2  26       98.71      139.62     37.84 o 
  -2   2  26        0.20      -28.45     28.45 o 
  -1   2  26        6.74       -7.43     28.69 o 
   0   2  26        9.74       76.17     48.13 o 
   1   2  26       81.07      -18.21     48.03 o 
 -18   3  26        3.08      -14.75     48.07 o 
 -17   3  26        5.22      -33.32     46.41 o 
 -16   3  26        2.95       24.67     56.09 o 
 -15   3  26       77.22       34.92     32.70 o 
 -14   3  26       96.32       91.21     41.26 o 
 -13   3  26       12.37      -33.26     33.26 o 
 -12   3  26       85.34       91.44     35.93 o 
 -11   3  26      111.96      115.02     48.66 o 
 -10   3  26       74.93       24.80     24.85 o 
  -9   3  26       51.68      109.78     41.82 o 
  -8   3  26      136.02      211.58     39.98 o 
  -7   3  26        0.06       23.65     26.44 o 
  -6   3  26      217.68      245.32     39.83 o 
  -5   3  26       38.87       41.12     33.87 o 
  -4   3  26        0.19      -18.59     24.92 o 
  -3   3  26       12.05       24.70     41.74 o 
  -2   3  26       12.35       22.32     27.97 o 
  -1   3  26       28.11       58.61     36.60 o 
   0   3  26        0.32      -27.63     41.56 o 
   1   3  26       15.25       47.72     68.79 o 
 -17   4  26       63.35       34.30     53.23 o 
 -16   4  26      222.29      239.93     66.77 o 
 -15   4  26       76.55       80.49     48.33 o 
 -14   4  26      203.08      191.33     48.61 o 
 -13   4  26      203.98      261.31     49.07 o 
 -12   4  26      114.57       74.20     29.17 o 
 -11   4  26       37.59       63.79     29.16 o 
 -10   4  26       58.35       38.80     41.82 o 
  -9   4  26       90.55      152.48     38.53 o 
  -8   4  26       87.80      136.25     42.76 o 
  -7   4  26      409.27      418.50     53.21 o 
  -6   4  26        7.95       13.09     27.46 o 
  -5   4  26      416.36      388.29     58.57 o 
  -4   4  26        5.11      -19.55     23.67 o 
  -3   4  26      103.79      113.80     38.56 o 
  -2   4  26        0.36       77.32     40.83 o 
  -1   4  26        1.12       60.20     39.67 o 
   0   4  26       11.54       19.43     76.54 o 
 -17   5  26       86.65      -53.70     53.70 o 
 -16   5  26       41.76       69.89     51.10 o 
 -15   5  26       41.76       53.21     36.66 o 
 -14   5  26       52.32      118.86     42.18 o 
 -13   5  26      194.51      206.25     48.31 o 
 -12   5  26       94.53      135.37     44.31 o 
 -11   5  26     1053.84     1002.15    102.00 o 
 -10   5  26      221.06      188.05     44.54 o 
  -9   5  26      781.96      855.95     95.98 o 
  -8   5  26       13.24       28.74     28.21 o 
  -7   5  26      216.77      226.51     58.70 o 
  -6   5  26        3.98       -5.51     24.06 o 
  -5   5  26       44.46       61.15     39.35 o 
  -4   5  26        0.83       22.72     34.48 o 
  -3   5  26      183.35      233.88     66.04 o 
  -2   5  26        2.18        9.09     33.71 o 
  -1   5  26      181.72      142.71     58.94 o 
   0   5  26        6.06       16.35     46.34 o 
 -16   6  26       46.52      132.85     83.33 o 
 -15   6  26       51.51       31.74     34.74 o 
 -14   6  26        6.75       -6.49     29.34 o 
 -13   6  26      112.74      132.92     40.40 o 
 -12   6  26       55.13       91.01     43.78 o 
 -11   6  26       48.51       51.79     36.53 o 
 -10   6  26      241.12      176.75     49.75 o 
  -9   6  26        3.31       36.36     36.19 o 
  -8   6  26      249.95      292.45     62.12 o 
  -7   6  26      161.29      115.23     41.03 o 
  -6   6  26       16.45      -15.00     39.73 o 
  -5   6  26       44.22      107.72     46.28 o 
  -4   6  26       29.52      -42.70     42.70 o 
  -3   6  26        1.02      -41.01     41.01 o 
  -2   6  26       83.51       55.90     48.75 o 
  -1   6  26        9.93      161.17    172.26 o 
 -14   7  26      193.32      161.05     54.84 o 
 -13   7  26       11.55       -9.81     32.41 o 
 -12   7  26      174.75      191.32     56.52 o 
 -11   7  26       22.98       30.42     34.94 o 
 -10   7  26       21.75       57.04     38.92 o 
  -9   7  26        5.65      -18.03     39.02 o 
  -8   7  26        1.08       -7.87     33.83 o 
  -7   7  26        0.88       81.62     42.81 o 
  -6   7  26      163.69      150.29     89.69 o 
  -5   7  26       15.83      -41.08     41.08 o 
  -4   7  26      197.49      200.68     63.29 o 
  -3   7  26        0.03       67.20     49.49 o 
  -2   7  26       46.56      102.46     68.36 o 
 -13   8  26        0.49       -9.68     36.48 o 
 -12   8  26       11.93       53.46     47.43 o 
 -11   8  26        0.84       28.17     38.20 o 
 -10   8  26        7.54       32.29     38.25 o 
  -9   8  26        2.09      -19.54     34.94 o 
  -8   8  26        0.06       18.48     43.25 o 
  -7   8  26       26.35       49.43     43.12 o 
  -6   8  26        0.49       28.31     38.97 o 
  -5   8  26        3.26       25.33     40.29 o 
  -4   8  26        2.20      125.77     82.09 o 
 -18   1  27       61.47      107.25     66.64 o 
 -17   1  27        5.61        2.92     27.40 o 
 -16   1  27      219.44      225.20     48.87 o 
 -15   1  27       45.98       73.78     34.08 o 
 -14   1  27       15.22       26.98     34.28 o 
 -13   1  27       23.87       30.09     30.32 o 
 -12   1  27       28.76        1.36     26.26 o 
 -11   1  27        7.05       17.60     62.34 o 
 -10   1  27      426.11      542.22     77.52 o 
  -9   1  27       22.25       64.22     32.27 o 
  -8   1  27      551.60      566.03     69.88 o 
  -7   1  27      134.91      144.53     38.15 o 
  -6   1  27      122.96      141.29     41.73 o 
  -5   1  27       40.40       35.68     28.98 o 
  -4   1  27        6.02       13.27     31.73 o 
  -3   1  27       54.30       11.14     28.61 o 
  -2   1  27      104.35       53.58     32.17 o 
  -1   1  27        2.02      -39.45     61.15 o 
   0   1  27       91.42      238.64    108.15 o 
 -18   2  27        8.99       25.64     66.12 o 
 -17   2  27        0.86      -24.69     32.05 o 
 -16   2  27       42.29       82.69     36.93 o 
 -15   2  27      192.00      282.27     53.18 o 
 -14   2  27       65.22       90.32     39.53 o 
 -13   2  27       73.15       88.05     44.22 o 
 -12   2  27      385.05      454.76     64.21 o 
 -11   2  27       24.38        8.13     32.72 o 
 -10   2  27      362.87      285.23     52.10 o 
  -9   2  27      138.54      113.84     38.50 o 
  -8   2  27        0.10       32.87     38.99 o 
  -7   2  27      366.47      396.61     68.42 o 
  -6   2  27      212.59      208.26     55.41 o 
  -5   2  27        1.76       33.16     29.44 o 
  -4   2  27      156.20      157.85     46.67 o 
  -3   2  27       14.88      -16.50     25.72 o 
  -2   2  27       97.39       57.73     36.15 o 
  -1   2  27        4.25       64.59     53.41 o 
   0   2  27        0.01       38.81    181.37 o 
 -17   3  27       19.69       -7.84     38.02 o 
 -16   3  27       44.67       76.39     49.41 o 
 -15   3  27      252.25      198.78     70.52 o 
 -14   3  27      175.79      185.20     45.94 o 
 -13   3  27      592.12      581.66     71.27 o 
 -12   3  27      278.21      305.31     53.23 o 
 -11   3  27     1121.14     1117.24    112.77 o 
 -10   3  27        2.16       20.52     30.96 o 
  -9   3  27      161.99      170.64     35.91 o 
  -8   3  27       26.24       23.53     31.56 o 
  -7   3  27      263.25      283.16     49.38 o 
  -6   3  27       39.66       36.99     28.66 o 
  -5   3  27      550.69      611.72     72.56 o 
  -4   3  27        0.27        3.54     24.87 o 
  -3   3  27      556.54      559.42     76.56 o 
  -2   3  27        0.72       61.19     40.71 o 
  -1   3  27       67.85      153.51     61.16 o 
   0   3  27        0.01       -6.30     42.62 o 
 -17   4  27       48.23       12.46     50.82 o 
 -16   4  27       36.45      101.69     69.77 o 
 -15   4  27      155.93      216.57     60.99 o 
 -14   4  27        4.05        8.28     33.24 o 
 -13   4  27        9.44       84.69     47.16 o 
 -12   4  27       49.71       43.45     32.87 o 
 -11   4  27      207.57      219.56     40.79 o 
 -10   4  27       14.67       31.51     29.96 o 
  -9   4  27      569.06      426.69     59.02 o 
  -8   4  27      184.58      171.36     41.25 o 
  -7   4  27      463.26      390.41     57.76 o 
  -6   4  27       30.47        2.72     33.77 o 
  -5   4  27       49.96       38.95     33.31 o 
  -4   4  27       12.48       40.29     48.75 o 
  -3   4  27       10.28        1.00     29.63 o 
  -2   4  27        0.06       -0.23     42.20 o 
  -1   4  27      133.37      167.76     72.86 o 
 -16   5  27       86.88      108.09     52.35 o 
 -15   5  27        5.30      -21.84     47.29 o 
 -14   5  27        0.07      -18.52     47.57 o 
 -13   5  27        2.96       83.77     73.64 o 
 -12   5  27        5.23      -11.65     52.58 o 
 -11   5  27        1.05       85.17     40.95 o 
 -10   5  27       55.27      142.39     54.50 o 
  -9   5  27        8.38      -15.82     30.28 o 
  -8   5  27      189.70      260.98     60.86 o 
  -7   5  27        1.62      -23.68     28.98 o 
  -6   5  27       56.81       57.88     38.48 o 
  -5   5  27       21.52       39.63     32.84 o 
  -4   5  27       70.57       85.25     43.32 o 
  -3   5  27        8.81       27.61     36.90 o 
  -2   5  27        7.14      113.68     69.30 o 
  -1   5  27        5.62       29.18     66.77 o 
 -15   6  27       22.03       63.53    118.83 o 
 -14   6  27      145.66      171.64     63.36 o 
 -13   6  27        0.63      -21.07     38.91 o 
 -12   6  27        4.04       -5.18     28.52 o 
 -11   6  27       21.69        3.56     32.24 o 
 -10   6  27        4.81       10.51     40.23 o 
  -9   6  27      544.86      560.39     74.99 o 
  -8   6  27        0.77       -5.44     32.43 o 
  -7   6  27      102.11       94.02     44.12 o 
  -6   6  27        6.25       27.57     38.24 o 
  -5   6  27       38.84       31.05     39.16 o 
  -4   6  27       19.72       16.86     44.90 o 
  -3   6  27        3.33        6.98     40.61 o 
  -2   6  27       41.23       58.72     51.31 o 
 -14   7  27      106.69       66.28     46.11 o 
 -13   7  27       13.48       -3.19     33.22 o 
 -12   7  27        3.73       -1.76     36.24 o 
 -11   7  27        2.07      -41.50     41.50 o 
 -10   7  27       25.90       46.90     37.53 o 
  -9   7  27        2.27       -9.46     31.91 o 
  -8   7  27       31.74       -1.62     41.34 o 
  -7   7  27        0.28       16.78     37.20 o 
  -6   7  27       47.86       26.98     50.44 o 
  -5   7  27       27.98      110.50     52.69 o 
  -4   7  27        7.88       -0.78     42.82 o 
 -11   8  27        8.28      -30.05     39.13 o 
 -10   8  27      175.76      205.55     60.47 o 
  -9   8  27        2.92        9.67     37.41 o 
  -8   8  27       12.57       62.63     47.62 o 
  -7   8  27        1.56       77.24     56.17 o 
  -6   8  27       46.15       57.62     58.33 o 
 -18   0  28        9.62       26.42     44.94 o 
 -17   0  28       23.28       45.56     59.90 o 
 -16   0  28      127.56       28.13     47.92 o 
 -15   0  28      109.79       36.95     97.05 o 
 -14   0  28     1411.22     1562.36    186.50 o 
 -13   0  28        2.35       68.37     65.14 o 
 -12   0  28     1294.70     1132.15    159.45 o 
 -11   0  28        7.11        6.70     49.00 o 
 -10   0  28        4.12       75.49     49.45 o 
  -9   0  28       42.87       60.84     55.40 o 
  -8   0  28      233.41      233.45     75.38 o 
  -7   0  28       16.26       51.66     90.40 o 
  -6   0  28      778.33      601.94    102.48 o 
  -5   0  28        5.54        7.41     40.82 o 
  -4   0  28       91.05      136.81     56.95 o 
  -3   0  28        3.25      136.74     95.34 o 
  -2   0  28       17.11      -79.77    113.95 o 
  -1   0  28        0.01       54.32     88.50 o 
 -18   1  28       26.57       -0.71     31.47 o 
 -17   1  28       11.44      -10.75     31.36 o 
 -16   1  28       53.05       86.54     40.04 o 
 -15   1  28       36.09       22.56     34.02 o 
 -14   1  28       11.13        3.82     29.47 o 
 -13   1  28        0.58       57.36     33.52 o 
 -12   1  28       85.48       23.49     36.73 o 
 -11   1  28       17.85       92.13     76.32 o 
 -10   1  28      600.90      711.62     81.59 o 
  -9   1  28       81.08       85.71     47.92 o 
  -8   1  28       89.81       62.29     38.37 o 
  -7   1  28      199.47      189.70     47.65 o 
  -6   1  28        1.48       21.44     30.61 o 
  -5   1  28      156.99      119.75     38.98 o 
  -4   1  28       43.65       72.88     36.05 o 
  -3   1  28       43.81       26.12     30.43 o 
  -2   1  28       88.13      161.56     74.70 o 
  -1   1  28       26.35      210.18     93.72 o 
 -17   2  28        1.66       -1.57     35.52 o 
 -16   2  28      114.49       80.12     38.69 o 
 -15   2  28        1.96       51.08     38.36 o 
 -14   2  28        7.16       49.18     38.70 o 
 -13   2  28      195.79      186.52     47.91 o 
 -12   2  28       50.84       75.98     40.36 o 
 -11   2  28      687.67      612.20     80.82 o 
 -10   2  28      111.63      105.32     54.00 o 
  -9   2  28      207.19      220.66     47.68 o 
  -8   2  28       74.83      142.10     70.02 o 
  -7   2  28      222.94      234.23     54.59 o 
  -6   2  28       19.89       20.65     30.41 o 
  -5   2  28       72.80       22.02     29.02 o 
  -4   2  28        8.53       62.52     36.14 o 
  -3   2  28      124.10      141.07     45.12 o 
  -2   2  28        1.14      -30.51     66.47 o 
  -1   2  28       81.93       62.56     64.06 o 
 -17   3  28       27.32       94.35    106.66 o 
 -16   3  28        0.47      -44.40     44.40 o 
 -15   3  28       14.10        8.37     40.62 o 
 -14   3  28        5.23       15.41     31.02 o 
 -13   3  28        1.27       25.64     36.68 o 
 -12   3  28       85.85       93.05     37.88 o 
 -11   3  28        0.12      -15.81     37.01 o 
 -10   3  28       24.80      -16.21     38.43 o 
  -9   3  28       90.09      189.92     52.37 o 
  -8   3  28        6.20       73.02     43.50 o 
  -7   3  28       13.26      -10.60     29.32 o 
  -6   3  28        0.17       54.26     29.57 o 
  -5   3  28       33.79       33.31     27.77 o 
  -4   3  28       23.56       18.04     29.46 o 
  -3   3  28       18.58       -0.14     31.50 o 
  -2   3  28        0.14       40.11     71.71 o 
  -1   3  28        0.13      -35.24     59.38 o 
 -16   4  28       12.44       85.52     54.54 o 
 -15   4  28        0.00      -16.58     41.39 o 
 -14   4  28        0.49       47.16     42.20 o 
 -13   4  28       50.81       59.32     40.61 o 
 -12   4  28       13.61       71.53     43.62 o 
 -11   4  28      426.19      313.56     51.37 o 
 -10   4  28       76.69       71.11     41.72 o 
  -9   4  28      331.40      341.90     55.01 o 
  -8   4  28       31.88        9.92     26.15 o 
  -7   4  28        3.05      -18.30     28.40 o 
  -6   4  28        5.87       18.36     27.99 o 
  -5   4  28       48.16       64.43     48.87 o 
  -4   4  28        7.58       11.15     33.82 o 
  -3   4  28      127.10       76.91     42.03 o 
  -2   4  28       17.43      -11.83     49.52 o 
 -16   5  28      120.27      121.01     60.00 o 
 -15   5  28       55.79       85.01     53.77 o 
 -14   5  28       59.27       26.00     43.49 o 
 -13   5  28      288.12      329.21     66.35 o 
 -12   5  28        0.61      -18.23     38.34 o 
 -11   5  28       14.37       74.91     36.84 o 
 -10   5  28       23.21       16.12     30.45 o 
  -9   5  28      156.25      236.19     52.91 o 
  -8   5  28      105.18       80.49     43.01 o 
  -7   5  28      363.70      330.51     61.20 o 
  -6   5  28        0.73       -3.32     31.82 o 
  -5   5  28      313.96      333.93     63.33 o 
  -4   5  28        2.63       56.88     37.44 o 
  -3   5  28       11.58      131.31     84.72 o 
 -15   6  28       31.94       46.51     57.00 o 
 -14   6  28      206.30      200.80     65.37 o 
 -13   6  28        1.05       80.43     83.33 o 
 -12   6  28       91.84       43.94     39.18 o 
 -11   6  28        2.79       51.92     47.57 o 
 -10   6  28        0.92       29.55     36.87 o 
  -9   6  28       58.34       64.49     42.41 o 
  -8   6  28       55.89       52.89     43.36 o 
  -7   6  28        9.49       20.60     37.00 o 
  -6   6  28      106.62       99.86     46.11 o 
  -5   6  28        0.05       18.73     36.20 o 
  -4   6  28       42.51       40.75     51.07 o 
 -13   7  28        1.87       -7.88     35.74 o 
 -12   7  28      236.43      222.46     73.74 o 
 -11   7  28       28.86       -1.26     36.88 o 
 -10   7  28      220.26      207.24     58.78 o 
  -9   7  28       27.01       67.79     46.64 o 
  -8   7  28       18.06       19.73     40.39 o 
  -7   7  28       10.16       14.45     41.67 o 
  -6   7  28        5.79       41.14     47.83 o 
  -5   7  28        9.73       70.62     63.65 o 
 -17   1  29        3.88       82.65     44.42 o 
 -16   1  29       38.74       50.13     39.86 o 
 -15   1  29        0.23       16.17     33.06 o 
 -14   1  29      445.73      483.85     69.78 o 
 -13   1  29       84.15       83.18     40.51 o 
 -12   1  29      369.39      422.40     64.89 o 
 -11   1  29       51.73      134.55     46.23 o 
 -10   1  29      262.10      350.72     60.22 o 
  -9   1  29       65.39       17.39     35.89 o 
  -8   1  29       62.70       49.37     37.65 o 
  -7   1  29       67.19       79.53     53.88 o 
  -6   1  29      204.35      247.87     52.58 o 
  -5   1  29       37.23       -9.54     32.06 o 
  -4   1  29      143.90       72.32     40.20 o 
  -3   1  29        3.44      -17.92     40.64 o 
  -2   1  29      100.57       81.64     75.11 o 
 -17   2  29        6.16       41.86     52.76 o 
 -16   2  29      112.73       41.92     38.65 o 
 -15   2  29       12.01       -0.25     30.46 o 
 -14   2  29       83.08       56.95     38.36 o 
 -13   2  29       22.77       25.93     34.98 o 
 -12   2  29        7.36       56.54     39.59 o 
 -11   2  29       42.19       93.28     42.32 o 
 -10   2  29      180.70      162.67     48.82 o 
  -9   2  29       55.39      103.78     44.02 o 
  -8   2  29      243.40      244.98     55.69 o 
  -7   2  29        0.04      -22.00     36.65 o 
  -6   2  29       63.25       38.56     40.73 o 
  -5   2  29       62.87       50.01     57.03 o 
  -4   2  29        3.20       24.62     33.66 o 
  -3   2  29        0.92       59.85     51.29 o 
  -2   2  29       19.84      -34.60     82.05 o 
 -17   3  29       86.49       84.02     76.67 o 
 -16   3  29       45.29      138.46     60.43 o 
 -15   3  29       62.51       63.99     49.93 o 
 -14   3  29        0.64        9.93     37.57 o 
 -13   3  29       13.58       40.65     35.43 o 
 -12   3  29       52.45       31.36     34.99 o 
 -11   3  29      146.25      178.62     55.92 o 
 -10   3  29      170.86      164.68     50.22 o 
  -9   3  29      988.20      975.96    102.03 o 
  -8   3  29        6.11       20.57     31.77 o 
  -7   3  29      427.57      394.02     71.61 o 
  -6   3  29        2.34      -31.83     35.44 o 
  -5   3  29       35.97       23.94     33.19 o 
  -4   3  29        1.25       66.42     48.08 o 
  -3   3  29       25.40       10.59     41.29 o 
  -2   3  29        2.54        0.72     50.54 o 
 -16   4  29       17.56        8.36     37.91 o 
 -15   4  29       43.36       31.07     46.55 o 
 -14   4  29      103.83      126.92     60.96 o 
 -13   4  29      275.86      242.07     60.48 o 
 -12   4  29        7.87       48.22     45.77 o 
 -11   4  29      160.73      139.45     61.05 o 
 -10   4  29        2.62      -40.07     40.07 o 
  -9   4  29        3.62        0.70     36.02 o 
  -8   4  29        2.01        9.22     32.32 o 
  -7   4  29       87.34       97.26     41.31 o 
  -6   4  29       15.84       44.43     37.68 o 
  -5   4  29      140.98      204.47     61.29 o 
  -4   4  29       15.77       10.84     40.61 o 
  -3   4  29       75.86       50.30     48.77 o 
 -15   5  29        0.86      216.06    102.58 o 
 -14   5  29      138.11      100.01     66.55 o 
 -13   5  29        0.14      -32.82     43.34 o 
 -12   5  29       35.57       73.10     93.42 o 
 -11   5  29       40.52       57.69     46.66 o 
 -10   5  29       41.06      120.17     88.76 o 
  -9   5  29        3.10       -2.36     34.67 o 
  -8   5  29       10.51       23.82     41.29 o 
  -7   5  29        1.21       50.24     44.15 o 
  -6   5  29       11.94       15.76     39.18 o 
  -5   5  29        3.40       19.90     37.68 o 
  -4   5  29       30.44       22.15     53.00 o 
 -14   6  29        0.34      -30.40     51.39 o 
 -13   6  29        9.50       58.22     45.39 o 
 -12   6  29       34.92       -4.03     37.79 o 
 -11   6  29       13.04       28.50     40.73 o 
 -10   6  29       26.28        2.97     32.99 o 
  -9   6  29       13.19      -49.94     54.62 o 
  -8   6  29       20.12       47.59     41.89 o 
  -7   6  29      162.08       98.47     51.00 o 
  -6   6  29        2.52        2.99     34.72 o 
  -5   6  29       26.45       -5.48     50.12 o 
 -11   7  29       36.10      -19.72     49.03 o 
 -10   7  29        9.91       32.57     44.75 o 
  -9   7  29       19.96      -18.81     44.85 o 
  -8   7  29        3.74       54.78     74.48 o 
 -17   0  30       84.05        6.03     48.25 o 
 -16   0  30       31.03       21.12     49.06 o 
 -15   0  30       10.70       49.06     55.76 o 
 -14   0  30       21.13      -25.06     77.30 o 
 -13   0  30       32.30       82.88     62.82 o 
 -12   0  30      475.29      618.97    117.96 o 
 -11   0  30       21.76      -23.62     46.42 o 
 -10   0  30      474.67      540.65    107.90 o 
  -9   0  30       56.01       59.30     57.79 o 
  -8   0  30      195.54      161.94     76.23 o 
  -7   0  30       19.16       30.49     54.10 o 
  -6   0  30        5.91       63.17     50.93 o 
  -5   0  30       17.11        9.55     48.81 o 
  -4   0  30      309.00      127.29     64.49 o 
  -3   0  30        2.52      115.85    124.59 o 
 -17   1  30      169.88      179.11     56.16 o 
 -16   1  30      156.62      157.68     51.65 o 
 -15   1  30       28.26       58.67     40.41 o 
 -14   1  30       90.98       79.38     41.62 o 
 -13   1  30        5.07       55.53     38.56 o 
 -12   1  30      158.69      137.42     46.66 o 
 -11   1  30       94.88      126.44     51.95 o 
 -10   1  30        5.15       23.01     42.38 o 
  -9   1  30      166.76      153.89     48.68 o 
  -8   1  30       78.56       -6.32     32.98 o 
  -7   1  30        4.18       -9.70     33.64 o 
  -6   1  30       67.60       13.93     38.80 o 
  -5   1  30        2.32       19.66     30.87 o 
  -4   1  30       56.95       40.76     34.17 o 
  -3   1  30        1.27       80.15     83.80 o 
 -16   2  30       13.24      -45.81     45.81 o 
 -15   2  30        9.98       37.68     39.03 o 
 -14   2  30       31.41       19.32     41.21 o 
 -13   2  30      101.08      125.02     43.41 o 
 -12   2  30       11.14       32.56     32.60 o 
 -11   2  30       43.27       52.35     37.53 o 
 -10   2  30       16.91       12.65     30.40 o 
  -9   2  30      221.96      231.90     52.37 o 
  -8   2  30        0.89       11.86     32.49 o 
  -7   2  30      201.55      190.41     47.68 o 
  -6   2  30        5.51       26.34     35.38 o
[truncated: 7,302 more chars]
